# Supplementary material for: Mapping disparities in viral infection rates using highly multiplexed serology
Source: mSphere. 2024 Aug 20;9(9):e00127-24. doi: 10.1128/msphere.00127-24 (PMC11423740; doi:10.1128/msphere.00127-24)
Supplement: Supplemental Tables — Tables S1 to S8. [file msphere.00127-24-s0002.xlsx]

## Sheet: Table S1.
Table S1. Seroprevalence estimates from published studies
Species Name	Label in Figure 3A,D	PepSeq Seroprevalence*		Literature Seroprevalence	Literature Source**
		Fixed score threshold 40 (Figure 3A)	Virus-specific score thresholds (Figure 3D)
Human betaherpesvirus 5	CMV (HHV-5)	0.848718	0.735897	0.643	DOI: 10.1086/508173
Human gammaherpesvirus 4	EBV (HHV-4)	0.987179	0.987179	0.89	DOI: 10.1093/infdis/jit321
Hepatovirus A	HAV	0.225641	0.292308	0.202	DOI: 10.1177/003335491112600408
Hepatovirus A	HAV	0.225641	0.292308	0.313	DOI: 10.1016/j.vaccine.2005.03.060
Hepatovirus A	HAV	0.225641	0.292308	0.374	DOI: 10.2105/AJPH.94.11.1952
Hepacivirus C	HCV	0.238462	0.107692	0.018	DOI: 10.1056/NEJM199908193410802
Hepacivirus C	HCV	0.238462	0.107692	0.024	DOI: 10.2105/AJPH.94.11.1952
Human betaherpesvirus 6	HHV-6	0.85641	0.307692	0.8	DOI: 10.1128/jcm.27.4.651-653.1989
Human gammaherpesvirus 8	HHV-8	0.312821	0.0564103	0.015	DOI: 10.1086/518791
Human gammaherpesvirus 8	HHV-8	0.312821	0.0564103	0.074	DOI: 10.1086/518791
Human immunodeficiency virus 1	HIV-1	0.435897	0.110256	0.001	DOI: 10.1056/NEJM199007263230401
Human immunodeficiency virus 1	HIV-1	0.435897	0.110256	0.078	DOI: 10.1056/NEJM199007263230401
Alphapapillomavirus 9	HPV-16	0.0615385	0.135897	0.104	DOI: 10.1086/604729
Human alphaherpesvirus 1	HSV-1	0.830769	0.751282	0.67	DOI: 10.1097/01.olq.0000145852.43262.c3
Human alphaherpesvirus 1	HSV-1	0.830769	0.751282	0.597	PMID: 29442994
Human alphaherpesvirus 2	HSV-2	0.366667	0.325641	0.251	DOI: 10.2105/AJPH.94.11.1952
Human alphaherpesvirus 2	HSV-2	0.366667	0.325641	0.219	DOI: 10.1056/NEJM199710163371601
Human alphaherpesvirus 2	HSV-2	0.366667	0.325641	0.212	PMID: 29442994
Human alphaherpesvirus 2	HSV-2	0.366667	0.325641	0.162	PMID: 20414188
Hepatitis B virus	Hepatitis B virus	0.0871795	0.0897436	0.056	DOI: 10.2105/AJPH.94.11.1952
Hepatitis B virus	Hepatitis B virus	0.0871795	0.0897436	0.055	DOI: 10.2105/ajph.89.1.14
Hepatitis B virus	Hepatitis B virus	0.0871795	0.0897436	0.045	DOI: 10.2105/ajph.89.1.14
Orthohepevirus A	Hepatitis E virus	0.0974359	0.0974359	0.06	DOI: 10.1093/infdis/jiu466
Orthohepevirus A	Hepatitis E virus	0.0974359	0.0974359	0.21	DOI: 10.1086/599319
Orthohepevirus A	Hepatitis E virus	0.0974359	0.0974359	0.081	DOI: 10.1371/journal.pone.0272809
Orthohepevirus A	Hepatitis E virus	0.0974359	0.0974359	0.0102	DOI: 10.1093/infdis/jiu466
Measles morbillivirus	Measles morbillivirus	0.382051	0.469231	0.92	DOI: 10.1093/ofid/ofv006
Measles morbillivirus	Measles morbillivirus	0.382051	0.469231	0.93	DOI: 10.1086/377713
Mumps rubulavirus	Mumps rubulavirus	0.0871795	0.153846	0.876	DOI: 10.1093/ofid/ofv006
Norwalk virus	Norwalk virus	0.925641	0.907692	0.9	DOI: 10.3390/v12020179
Norwalk virus	Norwalk virus	0.925641	0.907692	0.959	DOI: 10.3390/v12020179
Rubella virus	Rubella virus	0.515385	0.651282	0.953	DOI: 10.1093/ofid/ofv006
Human alphaherpesvirus 3	Varicella zoster virus	0.812821	0.876923	0.978	DOI: 10.1093/ofid/ofv006
West Nile virus	West Nile virus	0.0717949	0.146154	0.085	DOI: 10.3201/eid2304.161669
West Nile virus	West Nile virus	0.0717949	0.146154	0.095	DOI: 10.1128/CVI.13.3.314-318.2006
*Derived from this study
**DOI=digital object identifier, PMID=PubMed ID

## Sheet: Table S2.
Table S2. ELISA quantification data
SampleID	CMV Binary*	CMV Normalized Absorbance	HSV-1 Binary*	HSV-1 Normalized Absorbance	HSV-2 Binary*	HSV-2 Normalized Absorbance	Plate Number
VW_003	+	6.2658	+	2.35273	+	1.56437	2
VW_016	+	5.86351	+	1.12606	-	0.176853	2
VW_035	+	5.61925	+	1.56727	+	2.08713	2
VW_048	+	7.78879	-	0.349091	+	1.18466	2
VW_056	+	6.67816	-	0.567273	+	5.97399	2
VW_060	+	7.08333	-	0.566061	+	2.6697	2
VW_087	+	5.16379	+	2.25212	-	0.615085	2
VW_090	+	7.06178	+	4.89212	-	0.196359	2
VW_101	-	0.29454	+	3.68606	-	0.236671	2
VW_106	+	6.69253	+	4.0897	-	0.384915	2
VW_112	+	7.19253	+	3.09455	-	0.427828	2
VW_125	+	6.86207	-	0.17697	+	3.97139	2
VW_127	+	8.0273	-	0.138182	+	1.85696	2
VW_155	+	2.03736	+	2.84848	+	4.15475	2
VW_177	+	6.49425	-	0.310303	-	0.741222	2
VW_229	+	6.94253	+	2.39758	+	3.04551	2
VW_240	+	7.48563	+	5.98545	-	0.687906	2
VW_243	+	2.87644	+	3.56121	+	3.78283	2
VW_250	+	6.7773	+	2.74545	+	0.906372	2
VW_255	-	0.418103	+	4.84	-	0.384915	2
VW_276	-	0.304598	+	2.14909	-	0.453836	2
VW_290	+	8.42241	-	0.162424	+	2.19896	2
VW_320	-	0.239943	+	2.56364	-	0.759428	2
VW_322	+	7.45977	+	2.81212	-	0.574772	2
VW_350	+	7.16379	-	0.151515	-	0.250975	2
VW_386	+	6.78161	-	0.219394	+	4.48505	2
VW_394	+	5.86782	-	0.236364	+	5.23277	2
VW_042	-	0.0925	+	4.36154	inconclusive	0.903125	3
VW_057	+	3.69167	+	2.9	-	0.535937	3
VW_097	+	3.05583	+	4.61667	-	0.348438	3
VW_114	-	0.0925	+	6.72821	+	1.40781	3
VW_121	+	2.3075	+	7.97564	-	0.190625	3
VW_129	+	4.3975	+	6.25897	-	0.165625	3
VW_173	+	3.74833	+	3.95385	-	0.80625	3
VW_192	+	2.38833	+	5.65385	-	0.267188	3
VW_227	+	2.90667	+	1.09487	-	0.571875	3
VW_233	-	0.128333	+	7.21667	-	0.192188	3
VW_247	+	4.11167	+	2.15128	+	1.85	3
VW_272	+	2.7025	+	3.09103	-	0.117188	3
VW_286	+	2.66417	+	4.60897	+	1.38125	3
VW_291	+	4.29667	+	2.99231	-	0.728125	3
VW_324	+	3.02833	-	0.15641	+	1.775	3
VW_344	+	1.86583	+	4.16923	-	0.154688	3
VW_346	+	3.505	+	2.87949	+	2.05156	3
VW_364	+	4.12417	-	0.35641	+	1.44063	3
VW_365	-	0.248333	-	0.334615	-	0.303125	3
VW_001	+	2.83497	+	1.68254	+	4.23099	4
VW_002	-	0.203652	+	2.6542	-	0.535088	4
VW_004	-	0.125702	+	3.53628	+	5.27924	4
VW_006	-	0.0519663	+	2.82766	-	0.508772	4
VW_007	+	2.92767	+	3.26077	-	0.251462	4
VW_008	-	0.117275	+	1.52608	+	1.22076	4
VW_009	-	0.20014	+	3.51134	+	2.2193	4
VW_010	-	0.28441	-	0.360544	+	2.26608	4
VW_011	+	3.1573	+	3.77778	-	0.656433	4
VW_012	-	0.143258	+	5.36395	-	0.638889	4
VW_013	+	3.43399	+	3.02154	-	0.580409	4
VW_014	+	4.1861	+	2.74376	+	1.86404	4
VW_015	-	0.188202	-	0.202948	+	0.923977	4
VW_017	+	4.83708	+	6.27438	-	0.44152	4
VW_018	+	4.74157	+	3.27778	-	0.326023	4
VW_019	+	3.59761	+	1.7483	-	0.567251	4
VW_020	+	3.01756	+	5.21655	+	1.08041	4
VW_021	+	4.90379	+	1.82426	+	0.918129	4
VW_022	+	3.88764	-	0.255102	-	0.725146	4
VW_023	-	0.0877809	-	0.157596	-	0.282164	4
VW_024	-	0.142556	-	0.0986395	+	4.69737	4
VW_025	+	4.90169	+	3.54195	-	0.384503	4
VW_026	+	5.09691	-	0.131519	+	4.89035	4
VW_027	-	0.143258	-	0.27551	-	0.609649	4
VW_028	+	4.15449	+	2.0941	-	0.459064	4
VW_029	+	3.07795	+	2.78912	-	0.495614	4
VW_030	+	4.00211	+	1.70862	-	0.192982	4
VW_031	+	3.99017	+	3.26077	+	0.928363	4
VW_032	+	4.63483	+	3.89002	+	4.42982	4
VW_033	+	4.20576	+	1.90476	+	1.52339	4
VW_034	+	4.19031	-	0.37415	-	0.859649	4
VW_037	+	3.04494	inconclusive	0.918367	+	3.42544	4
VW_051					-	0.160938	3
VW_070					-	0.345313	3
VW_095					-	0.139063	3
VW_115					+	2.07344	3
VW_136					-	0.115625	3
VW_141					-	0.129688	3
VW_152					+	2.83281	3
VW_221					-	0.423438	3
VW_363					-	0.145313	3
* Cutoff value = 1

## Sheet: Table S3.
Table S3. Uniprot accession numbers for poliovirus protein sequences included in analysis
Poliovirus Uniprot Accession Numbers
Q8JN63
Q9JAX7
Q9JAX4
Q9JB07
Q9WML3
Q9WMN6
Q9JAY4
Q9WMN4
Q9WMN7
O92272
Q9WMN2
Q9WMN5
Q9JB00
Q8JN64
Q9WMM9
Q6F5F9
Q9WMM1
Q9WML9
Q9WMM0
Q9WMM4
Q9WMM5
Q779U9
A7UE74
Q8V093
Q8V088
Q8V0B1
Q8V089
Q8V0A4
Q8V066
Q8V095
Q6EEK2
Q7TBM2
I1Z9L3
Q6EEK5
Q9IHD5
Q9IHE5
Q9IHD3
Q9IHD8
Q9IHF5
Q9IHD9
Q9IHF3
Q9IHE1
Q9IHE3
Q9IHD4
Q6EEK8
Q9DSZ0
Q9DSZ6
Q9DT02
Q9DSZ5
Q6EIG2
Q6EIG1
Q6EIP2
Q6EEK0
Q6EEK1
Q6EIP4
Q6JVR9
Q9DSY7
Q6JVR7
Q998B3
Q998B6
Q998B9
Q9DT36
Q997J0
Q998D0
Q998C7
Q998B7
Q9DT33
Q998A6
Q9DT12
Q9DSY6
B0B5Y6
B0B5Y5
J7JMT4
V9XR09
V9XR87
V9XSX7
Q4A4G4
V9XM49
V9XR92
Q400G8
Q4A4D5
Q91IW9
Q4A4F5
V9XM70
Q91IW6
Q4A4F0
Q0ZA09
A0A0N7F219
S4UGL5
Q6YP41
Q91UA6
Q91UB2
Q6UV25
Q8JNM9
Q91UC7
Q91UC2
Q75Q77
Q91UB6
Q8JNP4
Q8JNP1
Q9IHL8
Q9IHN3
T1WU96
Q9IHL6
Q9IHL3
Q9IHL7
Q9IHN0
Q9IHK7
Q9IHM8
Q9IHK9
Q9IHK5
T1WTS3
Q9IHL4
A0A222G0E0
Q4A4G6
M1GB15
Q71F20
Q6YP36
Q6YP32
Q6YP37
Q6YP33
Q6YP35
Q71F15
Q6YP34
B0B5Z6
I7AJC8
D1GE96
I7AT59
I7AX06
I7AWZ7
I7AJF1
I6ZZB8
I7AWV7
I7AWW2
I7AJE7
I7AT46
I6ZZ77
I7AT06
I6ZNS2
I6ZZB2
I7AX16
I6ZNQ0
I7AT14
I7AT55
I7AT00
I6ZZ90
I7AJF9
I6ZZ82
I7AX22
I6ZZC3
I7AWX4
Q9IHJ1
Q9IHJ7
C4TIB0
C4TIB9
C4TIB4
C4TIA3
C4TID9
C4TID5
C4TI99
C4TIC2
C4TIB5
D4P305
A0A1L7MQM2
Q80NW3
I7AEI5
Q80NU8
B2X7G8
E7DP52
Q27ZW0
D4P301
Q8QNT6
Q27ZW6
E7DP60
I2FGD6
B8RC76
Q80NW2
D4P304
D4P303
Q27ZW1
B8RC78
Q8QNU0
Q80NW6
Q80AI5
E7DP61
A0A1L7MQF3
D2DX21
K4GYM3
A0A146BGI5
K4GXK6
A0A1L7MQH1
D8WXQ7
A0A193BP77
A0A088CE29
Q80AJ3
U3PZP5
I7AZY9
A0A146BGF7
D1GE45
K4GXR3
Q27ZX1
D4P300
E7DP58
K4GXI7
K4GYM6
Q80NW7
E7DP63
B8RC77
Q80NV8
K4GXJ0
Q80NV0
D8WXQ6
E7DP51
A0A146BGH1
Q80NV2
E7DP55
Q80AI3
Q80NV4
D1GE51
A0A1L7MQJ6
Q80AH9
D1GE62
A8Y8E3
A0A1L7MQP9
A0A2S1ZAL1
A0A2S1ZAU2
S4UFS4
S4UBZ2
W0G1Z3
B0B5X9
U5IEV1
Q0PF33
W0G355
S4UGL0
U5IEP6
U5IFX2
S4UDM8
Q8QNU1
Q27ZX8
M1GA64
U5IDS8
C4TI69
S4UDN5
M1GAD4
U5IDR4
Q7TAP4
M1GB74
A0A1L7MQJ3
S4UE60
I3RGN0
B0B5Y0
U3Q1X6
M1GBN4
S4UE51
W0FYR1
Q27ZY8
A0A145Z9U2
Q7TAR3
S4UE55
A0A2I7YWX9
A0A2I7YWY0
S4UGJ0
Q7TAR8
Q7TAQ7
S4UFQ2
A0A1U8YJB2
M1GAB4
M1GB37
C4TI64
I1SP23
M1GBJ1
S4UDM0
U5IEM9
W0G308
S4UDX6
S4UFS1
S4UBY1
A0A0H4TD03
A0A2I7YWY1
A4ZW98
M1GAR5
S4UDQ4
Q27ZY1
A4ZW97
S4UBV8
I7AEI1
W0FYL3
M1G7Q6
S4UGH5
S4UC01
S4UE25
M1GBJ2
U5IEP8
M1GAL0
Q9E6C4
M1GAE7
U5IFV8
U5IET8
E7DP77
I3RGN2
S4UBU1
Q7TAQ2
S4UDN8
W0G3F2
U6C2C5
A0A0H4TGZ9
S4UDT6
A0A2I7YWX2
S4UFS5
S4UGH7
S4UDT9
Q7TAR9
S4UFQ6
U5IDS0
U5IEQ9
Q7TAP0
Q7TAR2
I3RGN8
Q7TAQ5
W0FYV3
I1SP26
S4UBS1
U5IET1
I3RGN5
S4UGL4
A0A1L7MQF6
S4UDM4
W0FYK8
A6MCT9
S4UDT1
M1GAR4
M1GAC5
U5IDR7
I3RGP1
W0G1X1
S4UDU2
S4UGK2
I1SP20
U5IDS1
Q7TAR6
S4UC16
U5IET5
I3RGN6
S4UGJ4
C4THM7
A0A088CCW5
X2CMA6
A0A0B4VF22
A0A059VD06
A0A146BFW1
K4GYB5
I7BPX7
A0A059V9S6
I3WCZ6
S5RY00
A0A059V739
Q80AM3
A0A059VD13
I3WD17
E7DP69
C4THH9
C4THV5
A0A059VD90
Q80P07
Q9IHN8
Q280A7
Q9Q270
C4TH97
Q4QY96
Q6EZ33
A0A097DBA7
A0A059VCZ2
Q80AN7
I7FR18
A0A146BFM2
Q4QY98
I7EVN1
Q9Q268
A0A059V984
K4GXG3
A0A146BFM9
A0A088CMT3
Q80AM4
Q280A8
I3WD16
Q5TLI5
Q5TLI6
Q6EZ31
S5RVZ6
I7FPA3
A0A059VCP4
X2CGS4
A0A059V9Q1
C4TH96
Q80P05
A0A088CMR9
B8XXG8
Q5GHJ0
A0A088CM47
Q9IHQ5
S5RVJ9
S5RVZ1
Q5TLI0
I3WCV9
Q80AL2
Q80NY7
S5RXP7
I3WD03
I3WD04
C4THZ2
B5KLK1
Q80P04
G7ZJH9
Q8QTN1
I7EVP8
S5RVU7
I3WD29
Q80AJ9
Q6EZ35
S5RY23
C4THK3
C4THL1
A0A059VD61
A0A088CM25
X2CJI9
A0A059V9M3
A0A059V9F7
A0A059V909
A0A059V906
Q280B2
A0A097DBB6
C4TH56
Q280A5
A0A059V722
D4P308
A0A059TAH6
Q9IHP8
Q27ZZ7
Q6EZ17
Q6EZ38
A0A088CMU5
E7DP71
Q8QTP5
A0A059V980
Q5GHQ5
C4THZ0
A0A097DBC1
S5RGK8
A0A088CN22
Q80P08
Q280A6
X2CGS2
A0A059V756
S5RXW1
A0A146BFK8
X2CMB0
I3WCT1
A0A059TAQ0
Q5GHI7
A0A1L7NRG9
C4THY6
C4THY7
K4GYM0
Q5TLH8
I3WD28
S5R954
A0A059V720
K4GXI3
A0A059VCS7
I3WCT5
Q27ZZ4
I7FP66
I7ELK3
C4THZ5
A0A059VD82
S5RXU7
Q27ZZ9
A0A088CBK8
A0A088CM39
Q80AN3
A1KY80
I3WCZ5
D4P309
A0A059V995
I3WD37
Q717L2
A0A059TAH7
Q6EYZ6
A0A059VCX4
C4TH44
X2CJI2
A0A088CN32
A0A097DBF2
A0A059V960
A0A146BFL5
B7U661
A0A146BFS4
A0A0B4VFT8
Q9Q274
A0A059VCZ7
A0A059TAH2
C4THX7
B8XXG7
Q80AN1
I3WCX8
S5RC25
Q8QTM7
Q717P9
I3WD06
C4TH93
Q9Q276
I3WCT8
A0A059VD72
C4TH10
X2CGS0
Q80AL0
Q6EZ29
A0A097DBA5
D4P307
A1KY74
X2CGS6
A0A059V9S8
Q77VI3
I3WD35
I3WCZ7
I7ELP8
Q80NX8
A0A146BG65
Q9IHP7
A0A1W6GWM2
Q80NY4
A0A097DBE8
X2CM65
A0A088CMS2
C4THG1
A0A059V9G6
A0A059V719
X2CJU0
I3WCT2
S5RGJ3
A0A1L7MQA1
A0A146BF76
Q5GHP6
I3WCZ3
Q9IHP1
S5RGM1
Q280A4
A0A1L7MQB5
X2CM71
X2CJ94
A0A125SU85
S5RVW6
X2CJS9
A0A059VDG5
A0A059VDH1
Q77VI2
A0A059TAG9
A0A088CM29
A0A059V9F4
A0A146BFP6
I7AK26
A0A059VCM8
A1KY90
A0A059V9I8
B7U660
I3WD21
C4THL5
Q9IHN9
A0A146BFZ3
Q5GHK6
I3WCW3
I3WCX9
A0A059VDK6
C4THA9
A0A059V9R0
Q6X6Y9
X2CM98
Q8QTM8
A0A059V993
I3WD41
Q80AL1
Q80NZ4
E7DP66
I3WCU9
Q80NY8
A0A1L7MQ88
Q5GHK3
I3WCY4
Q9IHP0
A0A088CMR5
S5RVR1
X2CJG7
X2CM82
I7ELN7
A0A097DBB1
Q8QTP6
A0A0B4VFB3
Q280B7
Q8QTP2
Q6EZ34
A0A146BFQ9
Q27ZZ8
I3WD33
Q9IHQ2
S5RGH5
Q80AL8
Q80AJ4
A0A088CMT5
A0A059VDG7
A0A059V971
A0A059V991
A0A059VD75
K4GYL9
X2CM80
A4ZW94
A0A088CM48
Q280B5
Q280B4
Q9YK04
A0A088CMT2
Q80NZ1
S5RXT3
X2CJ77
A0A059TA57
Q717K1
A0A088CMU9
I3WCW9
Q9IHN5
A0A059V942
Q80NX5
E7DP70
X2CM89
B5KLK7
A0A059V9G0
C4THG0
S5RVY5
I3WCX2
I7EVQ4
I7GVA3
A0A097DBF9
A0A097DBD0
S4VL58
B8XXG4
X2CGT8
A0A088CM13
Q80NY9
A0A146BG31
I3WD36
Q80NZ6
C4THF4
Q5GHM7
Q8QTQ0
Q6XS82
Q8QTN9
I7FR15
A0A0B4VG97
A1KY68
A0A059VDH5
I7FP98
A0A088CDX9
A0A059VDP1
X2CGR4
A0A146BG21
A0A146BFI8
F4YCZ0
Q80AK4
Q6XS80
A1KY86
Q5GHL4
A0A059VCN9
S5RC30
Q8QTP1
X2CGR5
I3WCT3
I7FFD1
A0A059V925
Q9IHQ7
A0A097DBH2
C4THN6
E7DP73
Q9IHP9
K4GXQ6
I7FP79
I7EVR7
Q80AM6
Q5GHM6
Q80AN5
Q5GHJ6
B7U662
Q6EZ07
X2CJE0
A0A059VD69
F4YCX3
X2CMB8
I7ELL8
F4YCW9
I3WCU0
Q5TLH6
I3WD08
X2CJA9
X2CJN0
Q6EZ37
K4GXI6
I3WCY9
Q6XS89
S5R928
Q80AM2
I7BG52
A0A088CM35
A0A059V917
Q717P6
Q717P0
C4TH62
I7EVN8
A0A059VCT2
S4VI09
Q9IHP4
Q9Q279
A0A059TA56
Q80AN4
A0A088CBI1
S4VI00
Q5GHK7
F4YCY6
Q6XS86
A0A088CMS8
C4TI89
C4TI70
C4TI34
C4TI81
C4TI30
C4TI07
C4TI63
C4TI41
C4TI88
C4TI78
C4TI75
C4TI46
C4TI20
C4TI42
C4TI87
C4TI72
C4TI80
C4TI01
C4TI66
C4TI28
N0DME5
V5UZV1
K4GYL1
K4GXD9
K4GYK8
K4GXN9
K4GXF1
K4GYK7
K4GXH3
K4GYL0
K4GXP2
F1D8W9
K4GXG1
K4GXP5
A0A096P6Z3
A0A096P6Z2
A0A096P6Z1
A0A0B6VHY2
A0A2U7P721
A0A0B6VL90
A0A0B6VL84
Q9DIF3
Q91UD3
Q91UC8
Q91UD1
Q91UC9
A0A0B6VQW6
A0A0B6VNK7
A0A2U7PAY5
A0A2U7NW99
Q27ZR1
Q27ZQ6
Q27ZR2
Q27ZP6
Q27ZP2
Q27ZP5
Q27ZS6
Q27ZT4
Q27ZU6
Q27ZS5
Q27ZU7
Q27ZT0
Q27ZT3
Q27ZS3
Q27ZV1
Q9E914
Q9E909
Q9E917
Q9E902
Q9E911
Q9E908
Q9E8Z3
Q9E905
K4GXN2
Q4VFT2
B8XXH0
K4GY95
B8XXH2
K4GYK0
K4GXE9
S5CK51
S5CFE1
B8XXH3
K4GXN0
S5CGR7
K4GYJ7
K4GXE5
B8XXH1
S5CRU3
K4GY98
Q2YHP7
Q3LB06
K4GXG2
K4GYA5
K4GXN5
K4GXN8
K4GYK4
K4GXN3
K4GYA2
Q0VKI3
C4THZ8
Q52TA4
Q1PHW9
Q1PHX0
Q1PHX7
C4TH24
C4THL9
C4THK5
C4TH98
C4THH3
C4TH99
C4TH91
C4THK6
C4TH74
C4THM4
C4TH78
C4THU1
C4TH65
C4THH0
Q6DQY1
C4TH81
C4THC2
C4THY2
C4TH76
C4THI4
C4THA8
C4THQ6
C4THR4
C4THC0
C4TH90
C4TH05
C4THQ3
C4THF8
C4THB9
C4TH04
C4TH89
C4THS2
C4THJ5
C4THC8
C4THH5
C4THZ1
A0A0K1U2S9
A0A0K1U324
M1GBF5
J3S3U1
J3SB22
Q91T45
Q84893
Q84892
E7CRM0
Q91T44
Q84896
G0ZMP9
M1GAX4
M1GAR8
M1GAG6
M1GAS3
M1G849
M1GBW4
E7CRL5
M1GBR9
M1GBQ6
M1GBB6
M1GBW2
M1GBA1
M1GAG1
M1GAN8
M1GAI3
M1GAX2
M1G886
M1GBQ8
E7CRL7
M1GAI8
M1GAT3
M1GBQ0
M1GBT7
M1GB07
M1G873
M1GAY4
W8JNM0
M1GBA4
M1GAH5
M1GBS7
M1G7V0
M1GBH0
Q3LB07
F8T078
M1GBW0
M1GBF7
M1GAR0
M1GBG2
M1GBQ5
M1GAI7
M1GAL4
M1GBB0
M1GB45
J3S6P3
M1G8F6
M1GAU3
M1GB50
M1GBB5
M1GBD4
M1GBF2
F8T077
M1GBG8
M1G7V7
M1GBS4
M1GAP9
M1G826
M1GAW6
M1GAJ2
F8T075
M1GBR7
M1GAM1
M1GB01
M1GBA3
M1G8D4
M1G7X4
A0A0K1U2T7
M1GBW7
M1GAN4
M1GBT1
M1G8D0
M1GB03
M1GBB3
M1GB17
M1GBD1
F8T074
M1G8B2
M1GAX0
M1GAU9
M1GBG0
M1GAZ3
M1GBE4
M1GAZ4
M1GAK9
M1GAU1
M1GAR3
M1GBP4
M1GAY2
M1GBR1
M1GAI0
Q3LB09
M1G7W9
M1GAT7
M1G8A8
M1G7T7
M1GBQ2
M1GBG9
M1GAV4
G8Z9W8
M1GB97
M1G801
M1GBT4
M1G822
M1GAL6
M1GB06
M1GBC0
M1GAW0
M1GAH2
M1GBR2
M1GBV8
M1GAV8
A0A0K1U2K6
M1G8G0
M1GAW2
M1G815
M1GBV1
M1GAV6
M1GBE0
M1GAX7
M1GBG6
M1G8E4
M1GBR4
M1GAF9
M1GBW9
M1GB42
M1GAL1
M1GBC3
M1GBV9
M1GAV7
M1GB51
A0A0K1U2T8
M1G8F8
M1GBC8
M1GBF8
M1GB25
M1GAX1
M1GAP6
M1GBA2
M1GAL9
M1GBV4
M1G845
M1GBW6
M1GBT8
M1GAY0
M1GBD7
M1GAY8
U3Q656
M1GBF6
M1G8A0
M1GAY6
M1GBR3
M1G891
M1GBQ9
M1G7T6
M1GAK4
M1GAW5
M1GBT6
M1GAY3
M1G831
M1GBC6
M1GB48
M1GAQ5
B0L5S5
B0L5Q7
E7CRL3
A0A097DB94
B0L5R1
G0ZMQ0
B0L5P8
B0L5P7
B0L5Q9
A0A097DB83
B0L5Q3
B0L5R8
B0L5Q6
J3SGK8
B0L5R0
B0L5Q1
B0L5R9
Q0VKI2
Q5MJ66
Q5XUU3
Q5MJ64
Q5MJ62
C9VZJ5
C9VZJ3
Q1PHW3
Q1PHW4
Q1PHW5
Q1PHW7
Q8V0C3
Q8V0C2
Q8B3S0
A0A0B4MVC7
A0A160I374
A0A0B4MVI6
A0A2H4WRI2
E3P8I9
A0A0B4MVS0
A0A0B4MVP5
U3PYI1
E3P8I7
A0A0B4MUB2
A0A2H4Z5W5
E3P8I6
A0A2H4WRH7
A0A0B4MVP1
A0A2H4WRH3
A0A2H4WPJ6
A0A0B4MUQ0
B4YUL4
A0A0B4MVR6
A0A0B4MUI3
A0A2H4WRM9
A0A2H4WRN2
D1GE40
A0A2H4WRL6
E3P8I5
E3P8J0
A0A2R2Z1C9
A0A0B4MW48
A0A2H4WRH4
E3P8J1
A0A2R2Z1C8
A0A2H4WRM0
A0A0B4MW45
D2XUS9
A0A0B4MVR0
A0A2H4WRJ9
A0A0B4MVT1
A0A2H4WRK7
A0A0B4MVD8
A0A2H4WRI1
A0A0B4MVN6
E3P8I8
A0A2H4WRG8
E3P8J3
A0A0N9YSH5
B4YIR7
B4YIR5
A0A0B4MUA4
A0A1L2F4Z8
A0A140XGE3
B4YIS5
A0A2H4WRM3
B4YIS7
M1GAF4
A0A060A7E2
Q80H96
A0A2H4WRJ8
A0A2H4WRK0
A0A0B4MVY2
M1GB96
B4YIT1
M1GAW9
M1G7V2
M1GAV3
M1G7R8
B4YIS4
S0ERY0
A0A2H4WRH2
M1GBS2
A0A1L2F3V5
B4YIS2
Q4QZ08
A0A1L2F419
C5HJX9
M1GBP9
A0A2H4WRI0
Q80I02
A0A059ZZ42
Q4QZ12
Q7TLA7
C0JXK2
E5F0Y9
A0A1L2F407
A0A1L2F413
Q7TAK9
Q4QZ09
A0A0B4MV61
B4YIS8
A0A0B4MV77
A0A1L2F414
A0A2H4WRH6
M1G8G8
S0ERX8
A0A160I371
A0A1L2F403
A0A1L2F421
Q70TF4
A0A2H4WRK9
Q7TLA9
M1GAL8
A0A2H4WRF0
A0A2H4WRM5
E5F0Y8
Q08I35
A0A060A304
M1GBW3
A0A2H4WRJ2
A0A1L2F422
A0A2H4WRN8
A0A2H4WRK4
A4UAW9
A0A0B4MVH6
B4YIR9
A0A2H4WRJ7
S0ERX5
Q52UL8
A0A1L2F4Z3
M1GBN9
D0QXH8
A0A1L2F4Z1
A0A1L2F408
A0A0B4MU91
A0A2H4WRL3
A0A0E3USE8
A0A0N9YMY0
U3PZ66
A0A1L2F409
A0A2H4WRI8
A0A0B4MUA9
A0A2H4WRL2
A0A2H4WRJ4
P03301;Q84881;Q84882;Q84883;Q84884;Q84885;Q84886;Q84887;Q84888;Q84889;Q84890
D8L542
B3FEQ6
Q71AZ9
A0A059V9D5
B3FEQ8
D1YSI9
A0A2H4WRG3
A0A0B4MU56
A0A0B4MU76
A0A0B4MVU6
S5RGA8
E0WCG2
S5RXN2
D1YSK8
E0WCG1
Q9E907
B3VQN8
A0A059V9U8
A0A0A7CBC6
S5RXM7
A0A1L2F406
D1YSK7
D1YSK2
A0A2H4WRN1
B3FER3
A0A0B4MUD7
Q5BN25
A0A0B4MUD1
Q8QXN9
Q8QTM2
B3VQP0
D1YSL5
A0A0B4MTZ8
A0A0B4MUE6
E0WCG4
S5R8U4
Q9Q281
D1YSJ9
D1YSL2
A0A2H4WRF3
A0A2H4WPH6
A0A2H4WPI9
B3VQN6
A0A0B4MVE2
D1YSL1
A0A0B4MV66
B3FER8
B3VQP1
A0A0N9XVX2
A0A2H4WRG4
A0A0B4MU43
A0A0B4MU99
A0A0B4MVC9
Q5TLH2
Q71AZ8
A0A2H4WRK8
A0A0B4MVV0
A0A0B4MVT7
B3FEQ7
A0A1L2F3X5
A0A0B4MUF0
A0A2H4WRG7
A0A0B4MVS2
A0A0B4MU64
A0A1L2F416
E0WCG5
D1YSL4
Q8QYM4
D1YSL3
A0A160DA32
D1YSK9
E0WCG3
D1YSK6

## Sheet: Table S4.
Table S4. Payor source categories
Payor Source	Payor Category	Governmental?
AETNA	Commercial	FALSE
BLUE CROSS BLUE SHIELD	Commercial	FALSE
BRIGHT HEALTH MARKETPLACE	Commercial	FALSE
CIGNA	Commercial	FALSE
COMMERCIAL OTHER	Commercial	FALSE
HEALTHNET OF ARIZONA	Commercial	FALSE
HEALTHNET SENIOR PLAN	Commercial	FALSE
STEWARD HEALTH CHOICE ARIZONA	Commercial	FALSE
UNITED HEALTHCARE	Commercial	FALSE
ARIZONA PHYSICIANS IPA	Dual-SNP	TRUE
UHC DUAL COMPLETE HMO SNP	Dual-SNP	TRUE
UNITED BEHAVIORAL SENIOR	Dual-SNP	TRUE
AHCCCS	Medicaid	TRUE
AHCCCS PENDING	Medicaid	TRUE
BANNER UNIVERSITY FAMILY CARE	Medicaid	TRUE
MARICOPA HEALTH PLAN	Medicaid	TRUE
MEDICAID OTHER (OUT OF STATE)	Medicaid	TRUE
CIGNA HEALTHSPRING MEDICARE	Medicare	TRUE
HUMANA SENIOR PLAN	Medicare	TRUE
LIFEPRINT NETWORK- MEDICARE RISK	Medicare	TRUE
MEDICARE	Medicare	TRUE
ARIZONA STATE HOSPITAL	Other	FALSE
AZ FOUNDATION	Other	FALSE
MMIC BEHAVIORAL HEALTH	Other	FALSE
MMIC MEDICAL	Other	FALSE
RYAN WHITE	Other	FALSE
TRICARE	Other	TRUE
WORKERS COMPENSATION	Other	FALSE
SELF PAY	Self Pay	FALSE

## Sheet: Table S5. 
Table S5. DNA indexing oligonucleotide sequences
Name	Sequence
Forward indexing oligo	AATGATACGGCGACCACCGAGATCTACACTCTTTCCCTACACGACGCTCTTCCGATCTNNNNNNNNNNNNBBBBBBBBBBBBCCTATACTTCCAAGGCGCA
Reverse indexing oligo	CAAGCAGAAGACGGCATACGAGATBBBBBBBBGTGACTGGAGTTCAGACGTGTGCTCTTCCGATCTGCCAAGACAGAGAGTCACC
"Bs" represent variable barcode regions

## Sheet: Table S6. 
Table S6. Representation-normalized score thresholds for virus species included linkage map
Species Name	Species ID (NCBI)	Normalized Score Threshold
Cowpox virus	10243	1456.06
Monkeypox virus	10244	205.295
Vaccinia virus	10245	827.236
Variola virus	10255	192.014
Orf virus	10258	148.548
Molluscum contagiosum virus	10279	46.8446
Human alphaherpesvirus 1	10298	182.653
Human alphaherpesvirus 2	10310	68.7628
Human alphaherpesvirus 3	10335	22.5397
Human betaherpesvirus 5	10359	551.572
Human betaherpesvirus 6	10368	275.168
Human betaherpesvirus 7	10372	23.154
Human gammaherpesvirus 4	10376	95.9633
Hepatitis B virus	10407	25.3766
Alphapapillomavirus 12	10570	20
Barmah Forest virus	11020	20
Eastern equine encephalitis virus	11021	23.8707
Highlands J virus	11024	21.8802
Ross River virus	11029	22.6721
Semliki Forest virus	11033	22.0638
Sindbis virus	11034	23.9191
Venezuelan equine encephalitis virus	11036	24.0197
Western equine encephalitis virus	11039	22.8664
Rubella virus	11041	22.8382
Japanese encephalitis virus	11072	22.3086
Murray Valley encephalitis virus	11079	24.0421
Saint Louis encephalitis virus	11080	24.044
West Nile virus	11082	23.2758
Powassan virus	11083	23.3817
Tick-borne encephalitis virus	11084	22.8253
Langat virus	11085	23.0306
Louping ill virus	11086	23.9186
Yellow fever virus	11089	23.9629
Hepacivirus C	11103	342.242
Human coronavirus 229E	11137	22.1985
Avian avulavirus 1	11176	41.179
Human respirovirus 3	11216	23.8053
Canine morbillivirus	11232	22.2562
Measles morbillivirus	11234	22.9577
Human orthopneumovirus	11250	22.7409
Marburg marburgvirus	11269	22.5887
Rabies lyssavirus	11292	23.5114
Dhori thogotovirus	11318	20
Influenza A virus	11320	124.613
Influenza B virus	11520	23.8928
Influenza C virus	11552	22.0121
Thogoto thogotovirus	11569	21.0184
Lassa mammarenavirus	11620	32.2257
Lymphocytic choriomeningitis mammarenavirus	11623	23.5432
Machupo mammarenavirus	11628	21.927
Simian foamy virus	11642	22.4879
Human immunodeficiency virus 1	11676	636.83
Human immunodeficiency virus 2	11709	213.902
Simian immunodeficiency virus	11723	458.53
Norwalk virus	11983	52.9729
Enterovirus E	12064	24.0292
Hepatovirus A	12092	23.9997
Foot-and-mouth disease virus	12110	76.5606
Hepatitis delta virus	12475	23.6196
Mokola lyssavirus	12538	23.0245
Omsk hemorrhagic fever virus	12542	23.7152
Chicken anemia virus	12618	20
Dengue virus	12637	48.1696
Human respirovirus 1	12730	23.2703
Rotavirus A	28875	133.553
Rotavirus B	28876	23.8978
Kyasanur Forest disease virus	33743	23.0726
Bwamba orthobunyavirus	35310	22.1872
Vesicular exanthema of swine virus	35612	22.2526
Rotavirus C	36427	275.07
Chikungunya virus	37124	24.0288
Human gammaherpesvirus 8	37296	151.591
Avian metapneumovirus	38525	23.6913
Duvenhage lyssavirus	38767	22.9395
Yaba monkey tumor virus	38804	22.5738
Banzi virus	38837	21.4171
Corriparta virus	40053	20
Lebombo virus	40057	20
Orungo virus	40058	20
Kokobera virus	44024	24.0299
Guanarito mammarenavirus	45219	21.8403
Colorado tick fever virus	46839	21.6796
Whitewater Arroyo mammarenavirus	46919	23.0265
Equine rhinitis A virus	47000	20
Whataroa virus	48543	20.1234
Mobala mammarenavirus	55097	20
European bat 1 lyssavirus	57482	23.4822
European bat 2 lyssavirus	57483	23.44
Getah virus	59300	22.4012
Mayaro virus	59301	22.7524
Ndumu virus	59302	20.1297
Una virus	59304	20.5435
Ilheus virus	59563	23.1318
Mucambo virus	60875	21.8645
Pixuna virus	60876	21.2844
Tonate virus	60877	21.6053
Eyach virus	62352	22.2015
Hendra henipavirus	63330	21.0412
Rio Bravo virus	64285	20
Usutu virus	64286	24.0173
Bagaza virus	64290	23.754
Ntaya virus	64292	23.1577
Tembusu virus	64293	24.045
Edge Hill virus	64296	20.152
Uganda S virus	64297	20.8735
Aroa virus	64303	24.0437
Cacipacore virus	64305	23.1554
Gadgets Gully virus	64307	21.359
Zika virus	64320	24.0434
Human torovirus	67605	20
Torque teno virus	68887	573.882
Aichivirus A	72149	23.9444
Banna virus	77763	23.7288
unclassified Enterovirus	90010	20
Australian bat lyssavirus	90961	23.7544
TTV-like mini virus	93678	23.9903
Sapporo virus	95342	101.991
Human mastadenovirus B	108098	28.4235
Nelson Bay orthoreovirus	118027	21.5053
Nipah henipavirus	121791	21.4357
Human mastadenovirus A	129875	23.3745
Human mastadenovirus C	129951	22.685
Human mastadenovirus D	130310	49.8603
SEN virus	136966	20
Enterovirus A	138948	25.8517
Enterovirus B	138949	65.089
Enterovirus C	138950	54.0327
Enterovirus D	138951	23.7823
Human picobirnavirus	145856	22.242
Rhinovirus A	147711	157.505
Rhinovirus B	147712	22.6665
Shuni orthobunyavirus	159148	21.8164
Human metapneumovirus	162145	22.2096
Wesselsbron virus	164416	21.1291
Zaire ebolavirus	186538	23.0531
Reston ebolavirus	186539	21.4205
Sudan ebolavirus	186540	21.183
Tai Forest ebolavirus	186541	20.3967
Primate T-lymphotropic virus 1	194440	24.0473
Primate T-lymphotropic virus 2	194441	21.5559
Primate T-lymphotropic virus 3	194443	22.9922
Great Island virus	204269	24.0459
Irkut lyssavirus	249583	22.6891
Wyeomyia orthobunyavirus	273350	23.9892
Human coronavirus NL63	277944	23.9874
Human coronavirus HKU1	290028	24.0086
Erbovirus A	312185	20.1253
Human bocavirus	329641	21.6217
Rio Negro virus	332097	21.3718
Alphapapillomavirus 10	333754	20
Alphapapillomavirus 8	333757	20
Alphapapillomavirus 13	333766	20
Alphapapillomavirus 3	333767	20
unclassified Papillomaviridae	333774	143.154
Betapapillomavirus 2	333924	23.1641
Mupapillomavirus 1	334203	20
Betapapillomavirus 3	334207	23.6755
Betapapillomavirus 4	334208	21.3301
Betapapillomavirus 5	334209	22.5293
Alphapapillomavirus 2	337039	20
Alphapapillomavirus 9	337041	22.2843
Alphapapillomavirus 7	337042	23.2236
Alphapapillomavirus 4	337043	20.3776
Alphapapillomavirus 5	337044	20
Alphapapillomavirus 1	337048	20
Alphapapillomavirus 11	337049	20
Alphapapillomavirus 6	337050	20
Betapapillomavirus 1	337051	23.3232
African green monkey simian foamy virus	338079	21.1348
Macaque simian foamy virus	338478	23.4249
Mammalian orthoreovirus	351073	22.5451
Small anellovirus	393049	20
Torque teno midi virus	432261	23.5712
Rhinovirus C	463676	88.247
Chapare mammarenavirus	499556	20
Bundibugyo ebolavirus	565995	20.4691
Tacaiuma orthobunyavirus	611707	20
Human bocavirus 4	645161	20
Lujo mammarenavirus	649188	20
Torque teno virus 1	687340	24.0406
Torque teno virus 6	687345	20
Torque teno virus 8	687347	20
Torque teno virus 12	687351	20
Torque teno virus 20	687359	20
Torque teno virus 21	687360	20
Torque teno virus 24	687363	20
Torque teno virus 27	687366	20
Torque teno virus 28	687367	20
Torque teno tupaia virus	687381	20
Torque teno tamarin virus	687382	20
Torque teno douroucouli virus	687383	20
Torque teno felis virus	687384	20
Torque teno canis virus	687385	20
Torque teno sus virus 1a	687386	21.8614
Torque teno sus virus 1b	687387	23.5275
Alphacoronavirus 1	693997	91.6934
Betacoronavirus 1	694003	23.614
Severe acute respiratory syndrome-related coronavirus	694009	22.3822
Torque teno sus virus SH0822/2008	742012	20
Cyclovirus PK6197	742919	20
Cyclovirus PK10	742926	20
Cyclovirus PK14	742927	20
Cyclovirus PK15	742928	20
Cyclovirus PK16	742929	20
Cyclovirus PK2	742930	20
Cyclovirus PK4	742932	20
Cyclovirus PK2291	742933	20
Cyclovirus PK2096	742934	20
Cyclovirus PK2178	742935	20
Cyclovirus PK5016	742936	20
Cyclovirus PK5727	742937	20
Cyclovirus PK6527	742938	20
Cyclovirus NG23	742944	20
Cyclovirus NG15	742945	20
Cyclovirus NG6	742946	20
Cyclovirus NG8	742947	20
Cyclovirus NG22	742948	20
Cyclovirus TN16	742949	20
Cyclovirus TN22	742950	20
Cyclovirus TN15	742951	20
Cyclovirus TN2	742952	20
Cyclovirus TN12	742953	20
Cyclovirus TN9	742954	20
Cyclovirus TN6	742956	20
Cyclovirus TN26	742957	20
Cyclovirus TN17	742959	20
Cyclovirus TN8	742960	20
Circovirus NG3	743528	20
Circovirus NG1	743529	20
Cyclovirus PK5192	745095	20
Alphapapillomavirus 14	931244	20
Seal anellovirus TFFN/USA/2006	991022	20
Avian gyrovirus 2	1002273	20
uncultured Anellovirus	1034771	20
Mosquito VEM Anellovirus SDBVL A	1034790	20
Mosquito VEM Anellovirus SDBVL B	1034791	20
Mosquito VEM Anellovirus SDRB A	1034792	20
Mosquito VEM Anellovirus SDRB B	1034793	20
Gyrovirus GyV3	1163715	20
Betapapillomavirus 6	1172193	20.0102
Mogiana tick virus	1172985	20
Gyrovirus 4	1214955	20
Torque teno zalophus virus 1	1218490	20
Human adenovirus LZY153B	1222019	20
Mamastrovirus 1	1239565	23.7136
Mamastrovirus 6	1239570	20
Mamastrovirus 8	1239572	20
Mamastrovirus 9	1239573	20
Torque teno sus virus k2b	1239832	20
Pegivirus A	1307800	23.0285
Cosavirus A	1330491	22.015
Salivirus A	1330524	20
Middle East respiratory syndrome-related coronavirus	1335626	22.9135
Rotavirus H	1348384	23.6968
Gyrovirus Tu243	1415627	20
Gyrovirus Tu789	1415628	20
Seal anellovirus 3	1427156	20
Seal anellovirus 2	1427157	20
Gammapapillomavirus 18	1513263	22.1216
Rodent Torque teno virus 1	1514664	20
Rodent Torque teno virus 2	1514665	20
Gyrovirus GyV7-SF	1548711	20
Human smacovirus 1	1595998	20
Nayun tick torquevirus	1610820	20
Anellovirus fur seal/AAUST58/BR/2012	1659791	20
Anellovirus fur seal/AAUST59/BR/2012	1659792	20
Anellovirus fur seal/AAUST60/BR/2012	1659793	20
Anellovirus fur seal/ATROP52/BR/2012	1659794	20
Guaico Culex virus	1665361	20
Torque teno equus virus 1	1673633	20
Anellovirus fur seal/AAUST62/BR/2012	1676473	20
Anellovirus fur seal/ATROP72/BR/2012	1676474	20
Orthohepevirus A	1678143	31.2525
Gyrovirus GyV9	1682185	20
Mammalian 1 orthobornavirus	1714619	20
Chimpanzee anellovirus	1743410	20
Gorilla anellovirus	1743411	20
Parechovirus A	1803956	22.3597
Parechovirus B	1803957	21.055
Cardiovirus A	1821749	22.1277
Cardiovirus B	1821750	23.7924
Feline anellovirus	1861840	20
Gemycircularvirus HV-GcV1	1862824	20
Human polyomavirus 1	1891762	20
Human polyomavirus 3	1891764	20
Macaca mulatta polyomavirus 1	1891767	20
Mammalian 2 orthobornavirus	1897087	20
Bunyamwera orthobunyavirus	1933179	24.7132
Candiru phlebovirus	1933182	24.0243
Punta Toro phlebovirus	1933186	23.3017
Rift Valley fever phlebovirus	1933187	21.2769
Sandfly fever Naples phlebovirus	1933189	22.339
SFTS phlebovirus	1933190	22.7815
Uukuniemi phlebovirus	1933191	23.9748
California encephalitis orthobunyavirus	1933264	22.2222
Catu orthobunyavirus	1933269	20
Guama orthobunyavirus	1933273	21.5168
Guaroa orthobunyavirus	1933274	20.7211
Kairi orthobunyavirus	1933276	20.7487
Caraparu orthobunyavirus	1933290	23.0435
Madrid orthobunyavirus	1933291	22.2705
Nyando orthobunyavirus	1933306	22.2902
Marituba orthobunyavirus	1933307	23.5303
Oropouche orthobunyavirus	1933309	24.0333
Oriboca orthobunyavirus	1934100	22.0146
Patois orthobunyavirus	1934101	22.3733
Torque teno sus virus k2a	1968861	20.6872
Cocal vesiculovirus	1972572	20
Isfahan vesiculovirus	1972573	20
Maraba vesiculovirus	1972574	20
Piry vesiculovirus	1972575	20
Chandipura vesiculovirus	1972576	20.1103
Indiana vesiculovirus	1972577	20.9858
New Jersey vesiculovirus	1972578	22.2134
Alagoas vesiculovirus	1972579	20
Human rubulavirus 2	1979160	22.0226
Human rubulavirus 4	1979161	23.0859
Mammalian rubulavirus 5	1979162	22.2114
Mumps rubulavirus	1979165	23.7356
Simian rubulavirus	1979166	20
Sosuga rubulavirus	1979167	20
Tioman rubulavirus	1979169	20.0216
Andes orthohantavirus	1980456	23.2691
Bayou orthohantavirus	1980459	22.2074
Black Creek Canal orthohantavirus	1980460	22.4686
Choclo orthohantavirus	1980465	22.0309
Dobrava-Belgrade orthohantavirus	1980467	23.4884
Hantaan orthohantavirus	1980471	24.0224
Laguna Negra orthohantavirus	1980476	20
Puumala orthohantavirus	1980486	24.0446
Sangassou orthohantavirus	1980489	21.8667
Seoul orthohantavirus	1980490	23.6111
Sin Nombre orthohantavirus	1980491	22.7722
Thailand orthohantavirus	1980492	22.6392
Thottopalayam virus	1980493	20.8128
Tula orthohantavirus	1980494	21.8333
Crimean-Congo hemorrhagic fever orthonairovirus	1980519	23.3398
Dugbe orthonairovirus	1980521	20.8504
Thiafora orthonairovirus	1980529	21.8676
Bas-Congo tibrovirus	1987017	20
Ekpoma 1 tibrovirus	1987018	20
Ekpoma 2 tibrovirus	1987019	20
Cosavirus B	2003649	20
Cosavirus D	2003650	20
Cosavirus E	2003651	20
Cosavirus F	2003652	20
Torque teno indri virus 1	2010248	20
Lesser panda anellovirus	2012640	20
Torque teno Leptonychotes weddellii virus-1	2012676	24.0162
Torque teno Leptonychotes weddellii virus-2	2012677	20
Giant panda anellovirus	2016460	22.1061
Human fecal virus Jorvi2	2017081	20
Human fecal virus Jorvi3	2017082	20
Human fecal virus Jorvi4	2017083	20
Opossum torque teno virus	2054609	20
Rodent Torque teno virus 3	2054610	20
Rodent Torque teno virus 4	2054611	20
Rodent Torque teno virus 5	2054612	20
Rodent Torque teno virus 6	2054613	20
Rodent Torque teno virus 7	2054614	20
Rodent Torque teno virus 8	2054615	20
Torque teno calomys tener virus	2054616	20
Torque teno carollia perspicillata virus	2054617	20
Torque teno desmodus rotundus virus	2054618	20
Torque teno didelphis albiventris virus	2054619	20
Anelloviridae sp.	2055263	20
Torque teno felis virus 2	2065043	20
Torque teno midi virus 5	2065046	20
Torque teno midi virus 6	2065047	20
Torque teno midi virus 7	2065048	20
Torque teno midi virus 8	2065049	20
Torque teno midi virus 9	2065050	20
Torque teno midi virus 10	2065051	20
Torque teno midi virus 11	2065052	20
Torque teno midi virus 12	2065053	20
Torque teno midi virus 13	2065054	20
Torque teno midi virus 14	2065055	20
Torque teno midi virus 15	2065056	20
Everglades virus	2083198	22.1764
Mosso das Pedras virus	2083199	21.1989
Onyong-nyong virus	2169701	22.5322
Argentinian mammarenavirus	2169991	21.0518
Brazilian mammarenavirus	2169992	20
Cali mammarenavirus	2169993	20
Pestivirus A	2170080	68.7806
Gyrovirus 10	2218660	20
Ashy storm petrel gyrovirus	2249930	20
Torque teno Arctocephalus gazella virus 1	2249932	20
Torque teno Arctocephalus gazella virus 2	2249933	20
Gyrovirus-like Culex mosquito virus	2304504	20

## Sheet: Table S7. 
Table S7. Seroprevalence estimates for each virus species by ethnicity and gender across all four Z score thresholds.
		Z10					Z15					Z20					Z25
Species ID	Species Name	Total	Hispanic	Non-Hispanic	Male	Female	Total	Hispanic	Non-Hispanic	Male	Female	Total	Hispanic	Non-Hispanic	Male	Female	Total	Hispanic	Non-Hispanic	Male	Female
10243	Cowpox virus	0.0307692	0.0309278	0.0306122	0.0362694	0.0253807	0.0102564	0.0103093	0.0102041	0.0103627	0.0101523	0.00512821	0.00515464	0.00510204	0.00518135	0.00507614	0.0025641	0.00515464			0.00507614
10244	Monkeypox virus	0.0794872	0.0876289	0.0714286	0.0880829	0.071066	0.0410256	0.0515464	0.0306122	0.0569948	0.0253807	0.0307692	0.0412371	0.0204082	0.0414508	0.0203046	0.0282051	0.0309278	0.0255102	0.0310881	0.0253807
10245	Vaccinia virus	0.0179487	0.0206186	0.0153061	0.015544	0.0203046	0.0025641		0.00510204	0.00518135		0.00512821	0.00515464	0.00510204	0.00518135	0.00507614	0.0025641		0.00510204	0.00518135
10255	Variola virus	0.0205128	0.0154639	0.0255102	0.0103627	0.0304569	0.0128205	0.00515464	0.0204082	0.0207254	0.00507614	0.0153846	0.0103093	0.0204082	0.00518135	0.0253807	0.00512821		0.0102041	0.00518135	0.00507614
10258	Orf virus	0.1	0.0721649	0.127551	0.108808	0.0913706	0.0410256	0.0257732	0.0561224	0.0466321	0.035533	0.0179487	0.0154639	0.0204082	0.0207254	0.0152284	0.00769231	0.00515464	0.0102041		0.0152284
10279	Molluscum contagiosum virus	0.317949	0.298969	0.336735	0.331606	0.304569	0.158974	0.154639	0.163265	0.186528	0.13198	0.107692	0.0824742	0.132653	0.11399	0.101523	0.0769231	0.0618557	0.0918367	0.0880829	0.0659898
10298	Human alphaherpesvirus 1	0.753846	0.92268	0.586735	0.735751	0.771574	0.751282	0.907216	0.596939	0.735751	0.766497	0.733333	0.896907	0.571429	0.725389	0.741117	0.715385	0.881443	0.55102	0.699482	0.730964
10310	Human alphaherpesvirus 2	0.366667	0.298969	0.433673	0.352332	0.380711	0.325641	0.262887	0.387755	0.295337	0.35533	0.317949	0.242268	0.392857	0.290155	0.345178	0.294872	0.242268	0.346939	0.259067	0.329949
10335	Human alphaherpesvirus 3	0.925641	0.902062	0.94898	0.932642	0.918782	0.876923	0.860825	0.892857	0.891192	0.862944	0.823077	0.783505	0.862245	0.839378	0.807107	0.782051	0.731959	0.831633	0.80829	0.756345
10359	Human betaherpesvirus 5	0.75641	0.907216	0.607143	0.725389	0.786802	0.735897	0.891753	0.581633	0.689119	0.781726	0.702564	0.860825	0.545918	0.668394	0.736041	0.676923	0.829897	0.52551	0.632124	0.720812
10368	Human betaherpesvirus 6	0.441026	0.463918	0.418367	0.398964	0.482234	0.307692	0.329897	0.285714	0.248705	0.365482	0.220513	0.226804	0.214286	0.170984	0.269036	0.161538	0.159794	0.163265	0.129534	0.192893
10372	Human betaherpesvirus 7	0.625641	0.505155	0.744898	0.621762	0.629442	0.55641	0.458763	0.653061	0.580311	0.532995	0.528205	0.417526	0.637755	0.528497	0.527919	0.502564	0.391753	0.612245	0.518135	0.48731
10376	Human gammaherpesvirus 4	0.989744	0.994845	0.984694	0.979275	1	0.987179	0.994845	0.979592	0.984456	0.989848	0.979487	0.984536	0.97449	0.974093	0.984772	0.976923	0.979381	0.97449	0.968912	0.984772
10407	Hepatitis B virus	0.158974	0.154639	0.163265	0.176166	0.142132	0.0897436	0.0824742	0.0969388	0.124352	0.0558376	0.074359	0.056701	0.0918367	0.0932642	0.0558376	0.0666667	0.0463918	0.0867347	0.0777202	0.0558376
11020	Barmah Forest virus	0.0128205	0.0154639	0.0102041	0.015544	0.0101523	0.00512821	0.00515464	0.00510204	0.00518135	0.00507614	0.0128205	0.00515464	0.0204082	0.0103627	0.0152284
11021	Eastern equine encephalitis virus	0.125641	0.139175	0.112245	0.11399	0.137056	0.0461538	0.0515464	0.0408163	0.0518135	0.0406091	0.0358974	0.0309278	0.0408163	0.0310881	0.0406091	0.0307692	0.0360825	0.0255102	0.0414508	0.0203046
11024	Highlands J virus	0.00769231	0.0103093	0.00510204	0.00518135	0.0101523	0.0025641		0.00510204		0.00507614	0.00512821	0.00515464	0.00510204	0.00518135	0.00507614	0.00512821		0.0102041	0.00518135	0.00507614
11029	Ross River virus	0.0512821	0.0360825	0.0663265	0.0673575	0.035533	0.0230769	0.0103093	0.0357143	0.0414508	0.00507614	0.0230769	0.0154639	0.0306122	0.0362694	0.0101523	0.0179487	0.0103093	0.0255102	0.0259067	0.0101523
11033	Semliki Forest virus	0.0153846	0.0154639	0.0153061	0.00518135	0.0253807	0.0153846	0.00515464	0.0255102	0.0103627	0.0203046	0.0128205		0.0255102	0.00518135	0.0203046	0.0102564		0.0204082	0.00518135	0.0152284
11034	Sindbis virus	0.192308	0.242268	0.142857	0.202073	0.182741	0.120513	0.128866	0.112245	0.119171	0.121827	0.0769231	0.0824742	0.0714286	0.0829016	0.071066	0.0512821	0.056701	0.0459184	0.0414508	0.0609137
11036	Venezuelan equine encephalitis virus	0.14359	0.123711	0.163265	0.145078	0.142132	0.074359	0.0824742	0.0663265	0.0725389	0.0761421	0.0410256	0.0412371	0.0408163	0.0466321	0.035533	0.0282051	0.0206186	0.0357143	0.0362694	0.0203046
11039	Western equine encephalitis virus	0.0333333	0.0360825	0.0306122	0.0310881	0.035533	0.0230769	0.0309278	0.0153061	0.0207254	0.0253807	0.0333333	0.0412371	0.0255102	0.0362694	0.0304569	0.0282051	0.0360825	0.0204082	0.0362694	0.0203046
11041	Rubella virus	0.712821	0.747423	0.678571	0.689119	0.736041	0.651282	0.675258	0.627551	0.626943	0.675127	0.592308	0.618557	0.566327	0.554404	0.629442	0.541026	0.57732	0.505102	0.528497	0.553299
11072	Japanese encephalitis virus	0.105128	0.118557	0.0918367	0.11399	0.0964467	0.074359	0.0979381	0.0510204	0.0829016	0.0659898	0.0666667	0.0876289	0.0459184	0.0829016	0.0507614	0.0589744	0.0721649	0.0459184	0.0673575	0.0507614
11079	Murray Valley encephalitis virus	0.0102564	0.0103093	0.0102041	0.0103627	0.0101523						0.0025641	0.00515464			0.00507614
11080	Saint Louis encephalitis virus	0.0615385	0.0618557	0.0612245	0.0518135	0.071066	0.0307692	0.0515464	0.0102041	0.0466321	0.0152284	0.0282051	0.0412371	0.0153061	0.0362694	0.0203046	0.0179487	0.0206186	0.0153061	0.0310881	0.00507614
11082	West Nile virus	0.233333	0.221649	0.244898	0.233161	0.233503	0.146154	0.134021	0.158163	0.170984	0.121827	0.125641	0.123711	0.127551	0.134715	0.116751	0.0871795	0.0876289	0.0867347	0.0984456	0.0761421
11083	Powassan virus	0.0153846	0.0154639	0.0153061	0.0259067	0.00507614	0.00512821	0.00515464	0.00510204	0.00518135	0.00507614	0.0025641		0.00510204	0.00518135
11084	Tick-borne encephalitis virus	0.128205	0.134021	0.122449	0.108808	0.147208	0.074359	0.0773196	0.0714286	0.0777202	0.071066	0.0512821	0.056701	0.0459184	0.0414508	0.0609137	0.0461538	0.056701	0.0357143	0.0362694	0.0558376
11085	Langat virus	0.0102564	0.00515464	0.0153061	0.015544	0.00507614	0.00512821	0.0103093		0.0103627		0.00769231	0.0154639		0.0103627	0.00507614	0.00512821	0.0103093		0.00518135	0.00507614
11086	Louping ill virus	0.00512821		0.0102041		0.0101523						0.0025641		0.00510204		0.00507614
11089	Yellow fever virus	0.146154	0.175258	0.117347	0.160622	0.13198	0.107692	0.14433	0.0714286	0.119171	0.0964467	0.0769231	0.0927835	0.0612245	0.0880829	0.0659898	0.0641026	0.0773196	0.0510204	0.0829016	0.0456853
11103	Hepacivirus C	0.115385	0.0876289	0.142857	0.15544	0.0761421	0.107692	0.0824742	0.132653	0.15544	0.0609137	0.102564	0.0824742	0.122449	0.15544	0.0507614	0.1	0.0824742	0.117347	0.15544	0.0456853
11137	Human coronavirus 229E	0.553846	0.536082	0.571429	0.590674	0.517766	0.451282	0.417526	0.484694	0.507772	0.395939	0.420513	0.391753	0.44898	0.487047	0.35533	0.384615	0.350515	0.418367	0.440415	0.329949
11176	Avian avulavirus 1	0.307692	0.335052	0.280612	0.321244	0.294416	0.205128	0.21134	0.19898	0.207254	0.203046	0.146154	0.154639	0.137755	0.145078	0.147208	0.107692	0.113402	0.102041	0.103627	0.111675
11216	Human respirovirus 3	0.964103	0.969072	0.959184	0.968912	0.959391	0.938462	0.943299	0.933673	0.937824	0.939086	0.910256	0.92268	0.897959	0.92228	0.898477	0.887179	0.902062	0.872449	0.88601	0.888325
11232	Canine morbillivirus	0.24359	0.21134	0.27551	0.222798	0.263959	0.138462	0.139175	0.137755	0.129534	0.147208	0.117949	0.0979381	0.137755	0.108808	0.126904	0.0923077	0.0824742	0.102041	0.108808	0.0761421
11234	Measles morbillivirus	0.55641	0.551546	0.561224	0.554404	0.558376	0.469231	0.453608	0.484694	0.46114	0.477157	0.394872	0.371134	0.418367	0.38342	0.406091	0.358974	0.329897	0.387755	0.357513	0.360406
11250	Human orthopneumovirus	0.979487	0.963918	0.994898	0.979275	0.979695	0.964103	0.958763	0.969388	0.968912	0.959391	0.930769	0.938144	0.923469	0.943005	0.918782	0.897436	0.907216	0.887755	0.92228	0.873096
11269	Marburg marburgvirus	0.107692	0.113402	0.102041	0.0984456	0.116751	0.0717949	0.0721649	0.0714286	0.0829016	0.0609137	0.0564103	0.056701	0.0561224	0.0621762	0.0507614	0.0435897	0.0463918	0.0408163	0.0466321	0.0406091
11292	Rabies lyssavirus	0.341026	0.340206	0.341837	0.321244	0.360406	0.192308	0.185567	0.19898	0.207254	0.177665	0.174359	0.164948	0.183673	0.19171	0.15736	0.123077	0.108247	0.137755	0.134715	0.111675
11318	Dhori thogotovirus	0.0461538	0.0463918	0.0459184	0.0362694	0.0558376	0.0230769	0.0206186	0.0255102	0.0259067	0.0203046	0.0153846	0.0103093	0.0204082	0.0103627	0.0203046	0.0128205	0.0154639	0.0102041	0.0103627	0.0152284
11320	Influenza A virus	0.653846	0.659794	0.647959	0.668394	0.639594	0.502564	0.510309	0.494898	0.549223	0.456853	0.425641	0.396907	0.454082	0.481865	0.370558	0.382051	0.35567	0.408163	0.435233	0.329949
11520	Influenza B virus	0.894872	0.907216	0.882653	0.927461	0.862944	0.835897	0.835052	0.836735	0.88601	0.786802	0.823077	0.819588	0.826531	0.849741	0.796954	0.764103	0.742268	0.785714	0.797927	0.730964
11552	Influenza C virus	0.392308	0.412371	0.372449	0.367876	0.416244	0.289744	0.278351	0.30102	0.26943	0.309645	0.235897	0.221649	0.25	0.217617	0.253807	0.192308	0.170103	0.214286	0.181347	0.203046
11569	Thogoto thogotovirus	0.130769	0.128866	0.132653	0.119171	0.142132	0.0384615	0.0360825	0.0408163	0.0414508	0.035533	0.0282051	0.0309278	0.0255102	0.0414508	0.0152284	0.0205128	0.0154639	0.0255102	0.0259067	0.0152284
11620	Lassa mammarenavirus	0.276923	0.293814	0.260204	0.233161	0.319797	0.158974	0.154639	0.163265	0.134715	0.182741	0.0974359	0.0824742	0.112245	0.0829016	0.111675	0.0666667	0.0618557	0.0714286	0.0518135	0.0812183
11623	Lymphocytic choriomeningitis mammarenavirus	0.202564	0.201031	0.204082	0.202073	0.203046	0.117949	0.139175	0.0969388	0.103627	0.13198	0.1	0.118557	0.0816327	0.0777202	0.121827	0.0666667	0.0979381	0.0357143	0.0725389	0.0609137
11628	Machupo mammarenavirus	0.0692308	0.0876289	0.0510204	0.0569948	0.0812183	0.0512821	0.0618557	0.0408163	0.0569948	0.0456853	0.0384615	0.0360825	0.0408163	0.0259067	0.0507614	0.0307692	0.0257732	0.0357143	0.0259067	0.035533
11642	Simian foamy virus	0.284615	0.319588	0.25	0.279793	0.28934	0.197436	0.216495	0.178571	0.202073	0.192893	0.146154	0.139175	0.153061	0.150259	0.142132	0.135897	0.149485	0.122449	0.134715	0.137056
11676	Human immunodeficiency virus 1	0.141026	0.159794	0.122449	0.19171	0.0913706	0.110256	0.128866	0.0918367	0.165803	0.0558376	0.0794872	0.0773196	0.0816327	0.124352	0.035533	0.0666667	0.0515464	0.0816327	0.103627	0.0304569
11709	Human immunodeficiency virus 2	0.169231	0.180412	0.158163	0.170984	0.167513	0.074359	0.0824742	0.0663265	0.0829016	0.0659898	0.0333333	0.0360825	0.0306122	0.0414508	0.0253807	0.0205128	0.0206186	0.0204082	0.0259067	0.0152284
11723	Simian immunodeficiency virus	0.0358974	0.0360825	0.0357143	0.0310881	0.0406091	0.00512821	0.0103093		0.00518135	0.00507614	0.0025641	0.00515464		0.00518135		0.0025641	0.00515464		0.00518135
11983	Norwalk virus	0.933333	0.953608	0.913265	0.92228	0.944162	0.907692	0.92268	0.892857	0.896373	0.918782	0.869231	0.886598	0.852041	0.84456	0.893401	0.812821	0.824742	0.80102	0.766839	0.857868
12064	Enterovirus E	0.0128205	0.0103093	0.0153061		0.0253807	0.0102564	0.0103093	0.0102041	0.0103627	0.0101523	0.0102564	0.0103093	0.0102041	0.0103627	0.0101523	0.00769231	0.0103093	0.00510204	0.0103627	0.00507614
12092	Hepatovirus A	0.351282	0.484536	0.219388	0.341969	0.360406	0.292308	0.417526	0.168367	0.274611	0.309645	0.251282	0.381443	0.122449	0.243523	0.258883	0.197436	0.298969	0.0969388	0.217617	0.177665
12110	Foot-and-mouth disease virus	0.205128	0.221649	0.188776	0.196891	0.213198	0.0948718	0.0876289	0.102041	0.0777202	0.111675	0.0615385	0.0463918	0.0765306	0.0362694	0.0862944	0.0410256	0.0257732	0.0561224	0.0259067	0.0558376
12475	Hepatitis delta virus	0.658974	0.680412	0.637755	0.621762	0.695431	0.423077	0.43299	0.413265	0.42487	0.42132	0.312821	0.304124	0.321429	0.321244	0.304569	0.248718	0.237113	0.260204	0.290155	0.208122
12538	Mokola lyssavirus	0.0615385	0.0463918	0.0765306	0.0518135	0.071066	0.025641	0.0309278	0.0204082	0.0207254	0.0304569	0.025641	0.0257732	0.0255102	0.0310881	0.0203046	0.0230769	0.0257732	0.0204082	0.0259067	0.0203046
12542	Omsk hemorrhagic fever virus	0.00769231	0.0103093	0.00510204	0.00518135	0.0101523	0.0102564	0.0154639	0.00510204	0.0103627	0.0101523	0.0025641	0.00515464		0.00518135		0.0102564	0.0103093	0.0102041	0.00518135	0.0152284
12618	Chicken anemia virus	0.0333333	0.0463918	0.0204082	0.0259067	0.0406091	0.0230769	0.0257732	0.0204082	0.0259067	0.0203046	0.0128205	0.0154639	0.0102041	0.015544	0.0101523	0.0102564	0.0103093	0.0102041	0.0103627	0.0101523
12637	Dengue virus	0.353846	0.407216	0.30102	0.341969	0.365482	0.212821	0.231959	0.193878	0.186528	0.238579	0.153846	0.149485	0.158163	0.119171	0.187817	0.102564	0.0824742	0.122449	0.0880829	0.116751
12730	Human respirovirus 1	0.441026	0.479381	0.403061	0.42487	0.456853	0.346154	0.350515	0.341837	0.34715	0.345178	0.287179	0.304124	0.270408	0.305699	0.269036	0.269231	0.262887	0.27551	0.284974	0.253807
28875	Rotavirus A	0.25641	0.278351	0.234694	0.305699	0.208122	0.238462	0.257732	0.219388	0.259067	0.218274	0.2	0.201031	0.19898	0.207254	0.192893	0.151282	0.164948	0.137755	0.165803	0.137056
28876	Rotavirus B	0.441026	0.474227	0.408163	0.46114	0.42132	0.282051	0.278351	0.285714	0.310881	0.253807	0.223077	0.242268	0.204082	0.253886	0.192893	0.171795	0.180412	0.163265	0.217617	0.126904
33743	Kyasanur Forest disease virus	0.0179487	0.0206186	0.0153061	0.0103627	0.0253807	0.0230769	0.0206186	0.0255102	0.0103627	0.035533	0.0153846	0.00515464	0.0255102	0.00518135	0.0253807	0.00512821	0.00515464	0.00510204		0.0101523
35310	Bwamba orthobunyavirus	0.0333333	0.0412371	0.0255102	0.0414508	0.0253807	0.0205128	0.0257732	0.0153061	0.0259067	0.0152284	0.0307692	0.0463918	0.0153061	0.0362694	0.0253807	0.0179487	0.0206186	0.0153061	0.015544	0.0203046
35612	Vesicular exanthema of swine virus	0.0820513	0.0773196	0.0867347	0.0569948	0.106599	0.0615385	0.056701	0.0663265	0.0569948	0.0659898	0.0538462	0.0257732	0.0816327	0.0466321	0.0609137	0.0307692	0.0257732	0.0357143	0.0259067	0.035533
36427	Rotavirus C	0.376923	0.402062	0.352041	0.362694	0.390863	0.169231	0.201031	0.137755	0.170984	0.167513	0.1	0.123711	0.0765306	0.108808	0.0913706	0.0538462	0.0670103	0.0408163	0.0829016	0.0253807
37124	Chikungunya virus	0.2	0.237113	0.163265	0.176166	0.22335	0.117949	0.149485	0.0867347	0.119171	0.116751	0.0974359	0.123711	0.0714286	0.108808	0.0862944	0.0641026	0.0876289	0.0408163	0.0673575	0.0609137
37296	Human gammaherpesvirus 8	0.133333	0.123711	0.142857	0.165803	0.101523	0.0564103	0.0670103	0.0459184	0.0777202	0.035533	0.0435897	0.0463918	0.0408163	0.0621762	0.0253807	0.0230769	0.0257732	0.0204082	0.0362694	0.0101523
38525	Avian metapneumovirus	0.371795	0.412371	0.331633	0.321244	0.42132	0.289744	0.298969	0.280612	0.264249	0.314721	0.238462	0.242268	0.234694	0.233161	0.243655	0.202564	0.221649	0.183673	0.196891	0.208122
38767	Duvenhage lyssavirus	0.0230769	0.0412371	0.00510204	0.0310881	0.0152284	0.0153846	0.0257732	0.00510204	0.015544	0.0152284	0.0179487	0.0257732	0.0102041	0.015544	0.0203046	0.0128205	0.0206186	0.00510204	0.0103627	0.0152284
38804	Yaba monkey tumor virus	0.384615	0.43299	0.336735	0.373057	0.395939	0.271795	0.304124	0.239796	0.259067	0.284264	0.225641	0.247423	0.204082	0.227979	0.22335	0.202564	0.190722	0.214286	0.186528	0.218274
38837	Banzi virus	0.0128205	0.0154639	0.0102041	0.015544	0.0101523	0.0102564	0.00515464	0.0153061	0.0103627	0.0101523	0.0102564	0.0103093	0.0102041	0.00518135	0.0152284	0.00512821	0.0103093			0.0101523
40053	Corriparta virus	0.0435897	0.0463918	0.0408163	0.0569948	0.0304569	0.0333333	0.0309278	0.0357143	0.0362694	0.0304569	0.0205128	0.0154639	0.0255102	0.0207254	0.0203046	0.0153846	0.0103093	0.0204082	0.0207254	0.0101523
40057	Lebombo virus	0.153846	0.175258	0.132653	0.15544	0.152284	0.0871795	0.0876289	0.0867347	0.124352	0.0507614	0.0641026	0.056701	0.0714286	0.0829016	0.0456853	0.0487179	0.0463918	0.0510204	0.0621762	0.035533
40058	Orungo virus	0.0820513	0.113402	0.0510204	0.0725389	0.0913706	0.0769231	0.0876289	0.0663265	0.103627	0.0507614	0.0358974	0.0412371	0.0306122	0.0518135	0.0203046	0.0282051	0.0360825	0.0204082	0.0310881	0.0253807
44024	Kokobera virus	0.0794872	0.0824742	0.0765306	0.0932642	0.0659898	0.0487179	0.0412371	0.0561224	0.0414508	0.0558376	0.0205128	0.0206186	0.0204082	0.015544	0.0253807	0.0102564	0.0103093	0.0102041	0.00518135	0.0152284
45219	Guanarito mammarenavirus	0.074359	0.0773196	0.0714286	0.0777202	0.071066	0.0333333	0.0257732	0.0408163	0.0362694	0.0304569	0.0333333	0.0206186	0.0459184	0.0362694	0.0304569	0.0102564		0.0204082	0.015544	0.00507614
46839	Colorado tick fever virus	0.0384615	0.0360825	0.0408163	0.0466321	0.0304569	0.025641	0.0360825	0.0153061	0.0207254	0.0304569	0.0179487	0.0206186	0.0153061	0.015544	0.0203046	0.0102564	0.0154639	0.00510204	0.0103627	0.0101523
46919	Whitewater Arroyo mammarenavirus	0.0974359	0.108247	0.0867347	0.0984456	0.0964467	0.0435897	0.0463918	0.0408163	0.0466321	0.0406091	0.0461538	0.0463918	0.0459184	0.0621762	0.0304569	0.0205128	0.0257732	0.0153061	0.0259067	0.0152284
47000	Equine rhinitis A virus	0.0358974	0.0309278	0.0408163	0.0362694	0.035533	0.025641	0.0154639	0.0357143	0.0259067	0.0253807	0.0128205	0.00515464	0.0204082	0.00518135	0.0203046	0.0230769	0.0154639	0.0306122	0.0207254	0.0253807
48543	Whataroa virus	0.0461538	0.056701	0.0357143	0.0466321	0.0456853	0.025641	0.0257732	0.0255102	0.0414508	0.0101523	0.0128205	0.00515464	0.0204082	0.015544	0.0101523	0.0128205	0.00515464	0.0204082	0.0207254	0.00507614
55097	Mobala mammarenavirus	0.0230769	0.0154639	0.0306122	0.0259067	0.0203046	0.0128205	0.00515464	0.0204082	0.0103627	0.0152284	0.0128205	0.0206186	0.00510204	0.0103627	0.0152284	0.0025641	0.00515464		0.00518135
57482	European bat 1 lyssavirus	0.0102564	0.00515464	0.0153061	0.0103627	0.0101523	0.0025641	0.00515464		0.00518135		0.00512821		0.0102041	0.00518135	0.00507614	0.0025641		0.00510204		0.00507614
57483	European bat 2 lyssavirus	0.00512821	0.00515464	0.00510204		0.0101523	0.00512821		0.0102041	0.00518135	0.00507614	0.00512821	0.00515464	0.00510204		0.0101523
59300	Getah virus	0.0589744	0.0773196	0.0408163	0.0569948	0.0609137	0.0102564	0.0103093	0.0102041	0.015544	0.00507614	0.0102564	0.00515464	0.0153061	0.0103627	0.0101523	0.0128205	0.0206186	0.00510204	0.0103627	0.0152284
59301	Mayaro virus	0.0615385	0.0412371	0.0816327	0.0673575	0.0558376	0.0230769	0.0154639	0.0306122	0.0207254	0.0253807	0.0205128	0.0154639	0.0255102	0.0207254	0.0203046	0.0179487	0.0154639	0.0204082	0.0207254	0.0152284
59302	Ndumu virus	0.0102564	0.0154639	0.00510204	0.015544	0.00507614	0.0025641		0.00510204	0.00518135		0.0025641		0.00510204	0.00518135		0.0025641	0.00515464		0.00518135
59304	Una virus	0.0205128	0.0154639	0.0255102	0.0310881	0.0101523	0.0205128	0.0206186	0.0204082	0.0362694	0.00507614	0.0102564	0.0103093	0.0102041	0.0207254		0.00769231	0.00515464	0.0102041	0.0103627	0.00507614
59563	Ilheus virus	0.0102564	0.0206186		0.0103627	0.0101523	0.00769231	0.0103093	0.00510204		0.0152284	0.0025641		0.00510204		0.00507614	0.0025641		0.00510204		0.00507614
60875	Mucambo virus	0.0025641	0.00515464			0.00507614	0.0025641		0.00510204		0.00507614	0.0025641		0.00510204	0.00518135
60876	Pixuna virus	0.00769231	0.00515464	0.0102041	0.0103627	0.00507614											0.00512821		0.0102041	0.00518135	0.00507614
60877	Tonate virus	0.0025641		0.00510204	0.00518135		0.0025641	0.00515464		0.00518135		0.0025641	0.00515464			0.00507614	0.0025641	0.00515464			0.00507614
62352	Eyach virus	0.1	0.0927835	0.107143	0.108808	0.0913706	0.0615385	0.0463918	0.0765306	0.0777202	0.0456853	0.0461538	0.0463918	0.0459184	0.0621762	0.0304569	0.0358974	0.0206186	0.0510204	0.0466321	0.0253807
63330	Hendra henipavirus	0.0974359	0.0876289	0.107143	0.0880829	0.106599	0.0435897	0.0412371	0.0459184	0.0518135	0.035533	0.0358974	0.0206186	0.0510204	0.0466321	0.0253807	0.0282051	0.0257732	0.0306122	0.0207254	0.035533
64285	Rio Bravo virus	0.025641	0.0154639	0.0357143	0.0310881	0.0203046	0.00769231	0.0154639		0.015544		0.00512821	0.0103093		0.00518135	0.00507614	0.00769231	0.0103093	0.00510204	0.0103627	0.00507614
64286	Usutu virus	0.0102564	0.0103093	0.0102041	0.015544	0.00507614	0.00769231	0.0103093	0.00510204	0.0103627	0.00507614	0.00769231	0.0103093	0.00510204	0.00518135	0.0101523
64290	Bagaza virus	0.0153846	0.0154639	0.0153061	0.00518135	0.0253807	0.0128205	0.0206186	0.00510204	0.00518135	0.0203046	0.0102564	0.0154639	0.00510204	0.00518135	0.0152284	0.0128205	0.0206186	0.00510204		0.0253807
64292	Ntaya virus	0.00769231	0.0103093	0.00510204	0.00518135	0.0101523	0.00512821	0.0103093		0.00518135	0.00507614						0.0025641		0.00510204		0.00507614
64293	Tembusu virus	0.0641026	0.0721649	0.0561224	0.0621762	0.0659898	0.025641	0.0257732	0.0255102	0.0259067	0.0253807	0.025641	0.0206186	0.0306122	0.0362694	0.0152284	0.0179487	0.0206186	0.0153061	0.0207254	0.0152284
64296	Edge Hill virus	0.0153846	0.00515464	0.0255102	0.0103627	0.0203046	0.0102564	0.0154639	0.00510204	0.015544	0.00507614	0.0102564	0.0154639	0.00510204	0.015544	0.00507614	0.0102564	0.0154639	0.00510204	0.0103627	0.0101523
64297	Uganda S virus	0.0025641		0.00510204	0.00518135		0.0025641	0.00515464		0.00518135		0.00512821	0.00515464	0.00510204	0.0103627
64303	Aroa virus	0.0333333	0.0309278	0.0357143	0.0259067	0.0406091	0.0102564	0.00515464	0.0153061	0.0103627	0.0101523	0.0128205	0.0206186	0.00510204	0.0207254	0.00507614	0.0025641	0.00515464		0.00518135
64305	Cacipacore virus	0.0179487	0.0206186	0.0153061	0.015544	0.0203046	0.0153846	0.0154639	0.0153061	0.0103627	0.0203046	0.0102564	0.0103093	0.0102041	0.0103627	0.0101523	0.00769231	0.0103093	0.00510204	0.0103627	0.00507614
64307	Gadgets Gully virus	0.0128205	0.00515464	0.0204082	0.00518135	0.0203046	0.0025641		0.00510204		0.00507614	0.00512821	0.00515464	0.00510204		0.0101523	0.0025641		0.00510204		0.00507614
64320	Zika virus	0.0384615	0.0360825	0.0408163	0.0362694	0.0406091	0.0153846	0.0206186	0.0102041	0.015544	0.0152284	0.00769231	0.0154639		0.00518135	0.0101523	0.00769231	0.0154639		0.00518135	0.0101523
67605	Human torovirus	0.0025641		0.00510204		0.00507614
68887	Torque teno virus	0.0641026	0.0721649	0.0561224	0.0673575	0.0609137	0.0307692	0.0412371	0.0204082	0.0310881	0.0304569	0.0205128	0.0257732	0.0153061	0.0207254	0.0203046	0.0153846	0.0257732	0.00510204	0.0103627	0.0203046
72149	Aichivirus A	0.397436	0.448454	0.346939	0.42487	0.370558	0.328205	0.360825	0.295918	0.378238	0.279188	0.258974	0.257732	0.260204	0.326425	0.192893	0.253846	0.262887	0.244898	0.290155	0.218274
77763	Banna virus	0.458974	0.494845	0.423469	0.466321	0.451777	0.287179	0.309278	0.265306	0.295337	0.279188	0.215385	0.216495	0.214286	0.238342	0.192893	0.174359	0.164948	0.183673	0.202073	0.147208
90010	unclassified Enterovirus						0.0025641	0.00515464			0.00507614
90961	Australian bat lyssavirus	0.0153846	0.0103093	0.0204082	0.0103627	0.0203046	0.0128205	0.0154639	0.0102041	0.00518135	0.0203046	0.0153846	0.0154639	0.0153061	0.015544	0.0152284	0.0128205	0.0103093	0.0153061	0.00518135	0.0203046
93678	TTV-like mini virus	0.484615	0.510309	0.459184	0.471503	0.497462	0.351282	0.365979	0.336735	0.357513	0.345178	0.312821	0.319588	0.306122	0.331606	0.294416	0.3	0.314433	0.285714	0.331606	0.269036
95342	Sapporo virus	0.338462	0.371134	0.306122	0.274611	0.401015	0.215385	0.252577	0.178571	0.160622	0.269036	0.151282	0.190722	0.112245	0.0932642	0.208122	0.110256	0.139175	0.0816327	0.0725389	0.147208
108098	Human mastadenovirus B	0.607692	0.56701	0.647959	0.61658	0.598985	0.474359	0.474227	0.47449	0.497409	0.451777	0.397436	0.345361	0.44898	0.419689	0.375635	0.361538	0.298969	0.423469	0.373057	0.350254
118027	Nelson Bay orthoreovirus	0.0205128	0.0154639	0.0255102	0.0259067	0.0152284	0.0128205	0.0103093	0.0153061	0.0103627	0.0152284	0.0153846	0.0154639	0.0153061	0.015544	0.0152284	0.0102564	0.00515464	0.0153061	0.0103627	0.0101523
121791	Nipah henipavirus	0.0538462	0.0618557	0.0459184	0.0518135	0.0558376	0.0410256	0.0360825	0.0459184	0.0310881	0.0507614	0.0333333	0.0309278	0.0357143	0.0259067	0.0406091	0.0205128	0.0154639	0.0255102	0.0310881	0.0101523
129875	Human mastadenovirus A	0.289744	0.278351	0.30102	0.316062	0.263959	0.233333	0.201031	0.265306	0.238342	0.228426	0.235897	0.206186	0.265306	0.233161	0.238579	0.233333	0.201031	0.265306	0.243523	0.22335
129951	Human mastadenovirus C	0.792308	0.778351	0.806122	0.792746	0.791878	0.766667	0.757732	0.77551	0.792746	0.741117	0.715385	0.675258	0.755102	0.740933	0.690355	0.712821	0.659794	0.765306	0.73057	0.695431
130310	Human mastadenovirus D	0.528205	0.618557	0.438776	0.518135	0.538071	0.366667	0.474227	0.260204	0.388601	0.345178	0.264103	0.329897	0.19898	0.310881	0.218274	0.223077	0.329897	0.117347	0.233161	0.213198
136966	SEN virus	0.0461538	0.056701	0.0357143	0.0414508	0.0507614	0.0384615	0.0309278	0.0459184	0.0362694	0.0406091	0.0230769	0.0206186	0.0255102	0.0310881	0.0152284	0.0128205	0.00515464	0.0204082	0.0207254	0.00507614
138948	Enterovirus A	0.820513	0.78866	0.852041	0.782383	0.857868	0.75641	0.731959	0.780612	0.704663	0.807107	0.712821	0.675258	0.75	0.668394	0.756345	0.687179	0.64433	0.729592	0.637306	0.736041
138949	Enterovirus B	0.876923	0.840206	0.913265	0.834197	0.918782	0.810256	0.757732	0.862245	0.772021	0.847716	0.782051	0.742268	0.821429	0.751295	0.812183	0.74359	0.706186	0.780612	0.699482	0.786802
138950	Enterovirus C	0.712821	0.762887	0.663265	0.725389	0.700508	0.653846	0.706186	0.602041	0.689119	0.619289	0.630769	0.701031	0.561224	0.673575	0.588832	0.594872	0.64433	0.545918	0.632124	0.558376
138951	Enterovirus D	0.428205	0.386598	0.469388	0.440415	0.416244	0.353846	0.324742	0.382653	0.388601	0.319797	0.333333	0.314433	0.352041	0.367876	0.299492	0.310256	0.278351	0.341837	0.336788	0.284264
145856	Human picobirnavirus	0.133333	0.134021	0.132653	0.139896	0.126904	0.102564	0.103093	0.102041	0.0880829	0.116751	0.0641026	0.0618557	0.0663265	0.0777202	0.0507614	0.0564103	0.0618557	0.0510204	0.0673575	0.0456853
147711	Rhinovirus A	0.979487	0.989691	0.969388	0.979275	0.979695	0.976923	0.984536	0.969388	0.974093	0.979695	0.976923	0.979381	0.97449	0.974093	0.979695	0.974359	0.979381	0.969388	0.979275	0.969543
147712	Rhinovirus B	0.987179	0.974227	1	0.984456	0.989848	0.987179	0.974227	1	0.989637	0.984772	0.987179	0.974227	1	0.989637	0.984772	0.984615	0.969072	1	0.984456	0.984772
159148	Shuni orthobunyavirus	0.0794872	0.0824742	0.0765306	0.0880829	0.071066	0.0512821	0.0360825	0.0663265	0.0518135	0.0507614	0.0410256	0.0515464	0.0306122	0.0466321	0.035533	0.0410256	0.0463918	0.0357143	0.0518135	0.0304569
162145	Human metapneumovirus	0.805128	0.814433	0.795918	0.818653	0.791878	0.717949	0.737113	0.69898	0.751295	0.685279	0.707692	0.695876	0.719388	0.746114	0.670051	0.651282	0.649485	0.653061	0.720207	0.583756
164416	Wesselsbron virus	0.130769	0.139175	0.122449	0.103627	0.15736	0.0846154	0.103093	0.0663265	0.0829016	0.0862944	0.0512821	0.0515464	0.0510204	0.0569948	0.0456853	0.0384615	0.0360825	0.0408163	0.0569948	0.0203046
186538	Zaire ebolavirus	0.0769231	0.0773196	0.0765306	0.0880829	0.0659898	0.0512821	0.0309278	0.0714286	0.0569948	0.0456853	0.0435897	0.0309278	0.0561224	0.0621762	0.0253807	0.0410256	0.0206186	0.0612245	0.0414508	0.0406091
186539	Reston ebolavirus	0.0666667	0.0824742	0.0510204	0.0621762	0.071066	0.0384615	0.0515464	0.0255102	0.0207254	0.0558376	0.0333333	0.0412371	0.0255102	0.0310881	0.035533	0.0282051	0.0463918	0.0102041	0.0362694	0.0203046
186540	Sudan ebolavirus	0.0410256	0.0463918	0.0357143	0.0414508	0.0406091	0.025641	0.0309278	0.0204082	0.0259067	0.0253807	0.0153846	0.0257732	0.00510204	0.015544	0.0152284	0.0179487	0.0257732	0.0102041	0.0207254	0.0152284
186541	Tai Forest ebolavirus	0.0794872	0.0618557	0.0969388	0.0725389	0.0862944	0.0333333	0.0309278	0.0357143	0.0362694	0.0304569	0.0128205	0.00515464	0.0204082	0.0207254	0.00507614	0.00769231		0.0153061	0.015544
194440	Primate T-lymphotropic virus 1	0.135897	0.14433	0.127551	0.145078	0.126904	0.0615385	0.0773196	0.0459184	0.0673575	0.0558376	0.0358974	0.0412371	0.0306122	0.0362694	0.035533	0.025641	0.0360825	0.0153061	0.0259067	0.0253807
194441	Primate T-lymphotropic virus 2	0.025641	0.0309278	0.0204082	0.0362694	0.0152284	0.0102564	0.0103093	0.0102041	0.0103627	0.0101523	0.0205128	0.0257732	0.0153061	0.015544	0.0253807	0.0128205	0.0206186	0.00510204	0.015544	0.0101523
194443	Primate T-lymphotropic virus 3	0.0461538	0.0309278	0.0612245	0.0362694	0.0558376	0.025641	0.0206186	0.0306122	0.0259067	0.0253807	0.025641	0.0257732	0.0255102	0.0103627	0.0406091	0.0128205	0.0154639	0.0102041	0.00518135	0.0203046
204269	Great Island virus	0.223077	0.226804	0.219388	0.217617	0.228426	0.0871795	0.108247	0.0663265	0.0932642	0.0812183	0.0435897	0.056701	0.0306122	0.0518135	0.035533	0.0230769	0.0206186	0.0255102	0.0207254	0.0253807
249583	Irkut lyssavirus	0.0025641		0.00510204		0.00507614	0.0025641		0.00510204	0.00518135		0.00512821		0.0102041		0.0101523
273350	Wyeomyia orthobunyavirus	0.0384615	0.0309278	0.0459184	0.0310881	0.0456853	0.0282051	0.0257732	0.0306122	0.0362694	0.0203046	0.0205128	0.0206186	0.0204082	0.0310881	0.0101523	0.025641	0.0103093	0.0408163	0.0362694	0.0152284
277944	Human coronavirus NL63	0.174359	0.159794	0.188776	0.160622	0.187817	0.169231	0.154639	0.183673	0.176166	0.162437	0.135897	0.128866	0.142857	0.129534	0.142132	0.141026	0.118557	0.163265	0.139896	0.142132
290028	Human coronavirus HKU1	0.128205	0.123711	0.132653	0.134715	0.121827	0.0846154	0.0721649	0.0969388	0.108808	0.0609137	0.0641026	0.0721649	0.0561224	0.0673575	0.0609137	0.0487179	0.0618557	0.0357143	0.0569948	0.0406091
312185	Erbovirus A	0.0512821	0.056701	0.0459184	0.0466321	0.0558376	0.0333333	0.0412371	0.0255102	0.0310881	0.035533	0.0358974	0.0360825	0.0357143	0.0362694	0.035533	0.0333333	0.0309278	0.0357143	0.0259067	0.0406091
329641	Human bocavirus	0.225641	0.226804	0.22449	0.222798	0.228426	0.146154	0.123711	0.168367	0.150259	0.142132	0.128205	0.113402	0.142857	0.145078	0.111675	0.0846154	0.056701	0.112245	0.0932642	0.0761421
332097	Rio Negro virus	0.00512821	0.0103093		0.00518135	0.00507614	0.00769231	0.0103093	0.00510204	0.00518135	0.0101523	0.0025641	0.00515464			0.00507614	0.0025641	0.00515464			0.00507614
333754	Alphapapillomavirus 10	0.00769231	0.00515464	0.0102041	0.00518135	0.0101523	0.00512821	0.0103093		0.00518135	0.00507614	0.0025641	0.00515464			0.00507614
333757	Alphapapillomavirus 8						0.0025641	0.00515464		0.00518135
333767	Alphapapillomavirus 3											0.0025641		0.00510204	0.00518135		0.0025641		0.00510204	0.00518135
333774	unclassified Papillomaviridae	0.158974	0.159794	0.158163	0.160622	0.15736	0.0666667	0.056701	0.0765306	0.0777202	0.0558376	0.0435897	0.0257732	0.0612245	0.0466321	0.0406091	0.0230769	0.00515464	0.0408163	0.0207254	0.0253807
333924	Betapapillomavirus 2	0.302564	0.304124	0.30102	0.290155	0.314721	0.179487	0.180412	0.178571	0.227979	0.13198	0.130769	0.113402	0.147959	0.160622	0.101523	0.0948718	0.0670103	0.122449	0.11399	0.0761421
334203	Mupapillomavirus 1	0.0179487	0.0206186	0.0153061	0.0207254	0.0152284	0.0102564	0.0154639	0.00510204	0.015544	0.00507614	0.00512821	0.00515464	0.00510204	0.00518135	0.00507614	0.00512821	0.00515464	0.00510204	0.0103627
334207	Betapapillomavirus 3	0.0307692	0.0360825	0.0255102	0.0310881	0.0304569	0.0128205	0.0154639	0.0102041	0.00518135	0.0203046	0.0102564	0.0206186			0.0203046	0.00769231	0.0103093	0.00510204	0.00518135	0.0101523
334208	Betapapillomavirus 4	0.0179487	0.0154639	0.0204082	0.0207254	0.0152284	0.00769231	0.00515464	0.0102041	0.0103627	0.00507614	0.00512821	0.00515464	0.00510204		0.0101523	0.00512821	0.00515464	0.00510204		0.0101523
334209	Betapapillomavirus 5	0.0333333	0.0154639	0.0510204	0.0466321	0.0203046	0.0333333	0.0309278	0.0357143	0.0414508	0.0253807	0.0333333	0.0412371	0.0255102	0.0362694	0.0304569	0.0358974	0.0463918	0.0255102	0.0362694	0.035533
337039	Alphapapillomavirus 2	0.0128205	0.0103093	0.0153061	0.00518135	0.0203046	0.0025641		0.00510204	0.00518135
337041	Alphapapillomavirus 9	0.194872	0.180412	0.209184	0.212435	0.177665	0.135897	0.123711	0.147959	0.160622	0.111675	0.0974359	0.0824742	0.112245	0.108808	0.0862944	0.0717949	0.0618557	0.0816327	0.0777202	0.0659898
337042	Alphapapillomavirus 7	0.158974	0.170103	0.147959	0.124352	0.192893	0.0974359	0.0927835	0.102041	0.0829016	0.111675	0.0923077	0.0979381	0.0867347	0.103627	0.0812183	0.074359	0.0876289	0.0612245	0.0880829	0.0609137
337043	Alphapapillomavirus 4	0.0307692	0.0463918	0.0153061	0.0362694	0.0253807	0.0179487	0.0206186	0.0153061	0.0310881	0.00507614	0.0153846	0.0154639	0.0153061	0.00518135	0.0253807	0.0153846	0.0206186	0.0102041	0.015544	0.0152284
337044	Alphapapillomavirus 5	0.0128205	0.0103093	0.0153061	0.00518135	0.0203046	0.00512821	0.00515464	0.00510204		0.0101523	0.00769231	0.00515464	0.0102041		0.0152284	0.00512821	0.00515464	0.00510204	0.00518135	0.00507614
337049	Alphapapillomavirus 11																0.0025641		0.00510204	0.00518135
337050	Alphapapillomavirus 6	0.00769231	0.0103093	0.00510204	0.00518135	0.0101523	0.0025641	0.00515464		0.00518135
337051	Betapapillomavirus 1	0.258974	0.273196	0.244898	0.243523	0.274112	0.161538	0.159794	0.163265	0.181347	0.142132	0.133333	0.108247	0.158163	0.139896	0.126904	0.102564	0.0876289	0.117347	0.11399	0.0913706
338079	African green monkey simian foamy virus	0.0102564	0.00515464	0.0153061	0.0103627	0.0101523	0.00769231	0.0103093	0.00510204	0.015544		0.0025641	0.00515464		0.00518135		0.00512821	0.0103093		0.0103627
338478	Macaque simian foamy virus	0.0307692	0.0309278	0.0306122	0.0207254	0.0406091	0.0230769	0.0206186	0.0255102	0.0259067	0.0203046	0.0282051	0.0309278	0.0255102	0.0259067	0.0304569	0.0153846	0.0206186	0.0102041	0.0207254	0.0101523
351073	Mammalian orthoreovirus	0.430769	0.469072	0.392857	0.38342	0.477157	0.233333	0.226804	0.239796	0.238342	0.228426	0.164103	0.159794	0.168367	0.170984	0.15736	0.117949	0.139175	0.0969388	0.134715	0.101523
393049	Small anellovirus	0.14359	0.134021	0.153061	0.134715	0.152284	0.0794872	0.0721649	0.0867347	0.0880829	0.071066	0.0692308	0.0618557	0.0765306	0.0880829	0.0507614	0.0641026	0.056701	0.0714286	0.0725389	0.0558376
432261	Torque teno midi virus	0.582051	0.608247	0.556122	0.580311	0.583756	0.384615	0.371134	0.397959	0.393782	0.375635	0.310256	0.329897	0.290816	0.341969	0.279188	0.228205	0.216495	0.239796	0.222798	0.233503
463676	Rhinovirus C	0.964103	0.963918	0.964286	0.968912	0.959391	0.958974	0.958763	0.959184	0.963731	0.954315	0.938462	0.93299	0.943878	0.932642	0.944162	0.925641	0.93299	0.918367	0.927461	0.923858
499556	Chapare mammarenavirus	0.0435897	0.056701	0.0306122	0.0362694	0.0507614	0.0307692	0.0412371	0.0204082	0.0259067	0.035533	0.0153846	0.0257732	0.00510204	0.015544	0.0152284	0.025641	0.0412371	0.0102041	0.0259067	0.0253807
565995	Bundibugyo ebolavirus	0.025641	0.0206186	0.0306122	0.0207254	0.0304569	0.0179487	0.0154639	0.0204082	0.0259067	0.0101523	0.0205128	0.0154639	0.0255102	0.015544	0.0253807	0.0128205	0.00515464	0.0204082	0.015544	0.0101523
611707	Tacaiuma orthobunyavirus	0.0307692	0.0309278	0.0306122	0.0362694	0.0253807	0.0179487	0.0103093	0.0255102	0.0103627	0.0253807	0.0128205	0.0103093	0.0153061	0.00518135	0.0203046	0.00769231	0.00515464	0.0102041	0.00518135	0.0101523
645161	Human bocavirus 4						0.0025641	0.00515464		0.00518135
649188	Lujo mammarenavirus	0.0128205	0.0206186	0.00510204	0.0103627	0.0152284	0.00512821	0.0103093		0.00518135	0.00507614	0.00769231	0.0103093	0.00510204	0.0103627	0.00507614	0.00769231	0.0103093	0.00510204	0.00518135	0.0101523
687340	Torque teno virus 1	0.0769231	0.0773196	0.0765306	0.0725389	0.0812183	0.0435897	0.0412371	0.0459184	0.0518135	0.035533	0.0230769	0.0206186	0.0255102	0.0362694	0.0101523	0.00769231		0.0153061	0.015544
687345	Torque teno virus 6	0.0230769	0.0309278	0.0153061	0.00518135	0.0406091	0.0179487	0.0257732	0.0102041	0.0103627	0.0253807	0.00769231		0.0153061	0.00518135	0.0101523	0.0102564	0.0103093	0.0102041	0.0103627	0.0101523
687347	Torque teno virus 8	0.0153846	0.0103093	0.0204082	0.0103627	0.0203046	0.0128205	0.00515464	0.0204082	0.00518135	0.0203046	0.0205128	0.0103093	0.0306122	0.0103627	0.0304569	0.0128205	0.00515464	0.0204082	0.00518135	0.0203046
687351	Torque teno virus 12	0.0128205	0.00515464	0.0204082	0.00518135	0.0203046	0.0102564	0.0103093	0.0102041	0.0103627	0.0101523	0.0025641	0.00515464		0.00518135		0.0025641	0.00515464			0.00507614
687359	Torque teno virus 20	0.00769231	0.0103093	0.00510204	0.0103627	0.00507614	0.0102564	0.0103093	0.0102041	0.0103627	0.0101523	0.00512821	0.00515464	0.00510204	0.0103627		0.00512821		0.0102041	0.00518135	0.00507614
687360	Torque teno virus 21	0.0025641	0.00515464			0.00507614	0.00769231	0.00515464	0.0102041	0.00518135	0.0101523	0.00512821	0.00515464	0.00510204		0.0101523	0.0025641	0.00515464			0.00507614
687363	Torque teno virus 24	0.0230769	0.0360825	0.0102041	0.0103627	0.035533	0.0153846	0.0154639	0.0153061	0.0103627	0.0203046	0.0205128	0.0257732	0.0153061	0.0207254	0.0203046	0.0128205	0.0103093	0.0153061	0.0103627	0.0152284
687366	Torque teno virus 27	0.00769231	0.0154639		0.00518135	0.0101523	0.0025641	0.00515464			0.00507614	0.00769231	0.0103093	0.00510204		0.0152284	0.0025641	0.00515464			0.00507614
687367	Torque teno virus 28	0.0512821	0.0412371	0.0612245	0.0621762	0.0406091	0.0384615	0.0463918	0.0306122	0.0466321	0.0304569	0.025641	0.0360825	0.0153061	0.0362694	0.0152284	0.0153846	0.0154639	0.0153061	0.0207254	0.0101523
687381	Torque teno tupaia virus	0.0128205	0.0154639	0.0102041	0.015544	0.0101523	0.0025641	0.00515464		0.00518135							0.0025641		0.00510204	0.00518135
687382	Torque teno tamarin virus	0.00512821		0.0102041	0.00518135	0.00507614	0.00512821		0.0102041	0.00518135	0.00507614	0.0025641		0.00510204	0.00518135		0.0025641		0.00510204		0.00507614
687383	Torque teno douroucouli virus	0.00512821	0.00515464	0.00510204		0.0101523	0.0128205	0.00515464	0.0204082	0.00518135	0.0203046	0.00512821	0.00515464	0.00510204	0.00518135	0.00507614	0.0128205		0.0255102	0.00518135	0.0203046
687384	Torque teno felis virus	0.0153846	0.0154639	0.0153061	0.0310881		0.00512821	0.0103093		0.0103627		0.00512821	0.00515464	0.00510204	0.0103627
687385	Torque teno canis virus	0.0230769	0.0309278	0.0153061	0.015544	0.0304569	0.00769231	0.0154639		0.00518135	0.0101523	0.0153846	0.0154639	0.0153061	0.0207254	0.0101523	0.00769231	0.0103093	0.00510204	0.00518135	0.0101523
687386	Torque teno sus virus 1a	0.0692308	0.0721649	0.0663265	0.0621762	0.0761421	0.0307692	0.0206186	0.0408163	0.0259067	0.035533	0.0179487	0.0103093	0.0255102	0.015544	0.0203046	0.0179487	0.0103093	0.0255102	0.015544	0.0203046
687387	Torque teno sus virus 1b	0.166667	0.159794	0.173469	0.170984	0.162437	0.0974359	0.103093	0.0918367	0.108808	0.0862944	0.0589744	0.0463918	0.0714286	0.0725389	0.0456853	0.0538462	0.0515464	0.0561224	0.0673575	0.0406091
693997	Alphacoronavirus 1	0.115385	0.113402	0.117347	0.0932642	0.137056	0.0538462	0.056701	0.0510204	0.0414508	0.0659898	0.0307692	0.0257732	0.0357143	0.0310881	0.0304569	0.0205128	0.0154639	0.0255102	0.0259067	0.0152284
694003	Betacoronavirus 1	0.733333	0.685567	0.780612	0.735751	0.730964	0.661538	0.628866	0.693878	0.663212	0.659898	0.625641	0.57732	0.673469	0.626943	0.624365	0.564103	0.479381	0.647959	0.554404	0.573604
694009	Severe acute respiratory syndrome-related coronavirus	0.476923	0.5	0.454082	0.471503	0.482234	0.305128	0.365979	0.244898	0.341969	0.269036	0.205128	0.216495	0.193878	0.238342	0.172589	0.15641	0.170103	0.142857	0.186528	0.126904
742919	Cyclovirus PK6197						0.0025641	0.00515464			0.00507614
742945	Cyclovirus NG15																0.0025641	0.00515464			0.00507614
931244	Alphapapillomavirus 14	0.00769231	0.0103093	0.00510204	0.015544		0.0025641		0.00510204	0.00518135		0.0025641		0.00510204	0.00518135		0.0025641		0.00510204	0.00518135
1002273	Avian gyrovirus 2	0.0128205	0.0206186	0.00510204	0.0103627	0.0152284						0.0025641		0.00510204	0.00518135
1034771	uncultured Anellovirus	0.0025641		0.00510204	0.00518135
1034791	Mosquito VEM Anellovirus SDBVL B	0.0025641	0.00515464			0.00507614	0.0025641		0.00510204		0.00507614	0.0025641		0.00510204		0.00507614	0.0025641		0.00510204		0.00507614
1034792	Mosquito VEM Anellovirus SDRB A	0.0179487	0.0154639	0.0204082	0.0103627	0.0253807	0.0128205	0.0103093	0.0153061	0.015544	0.0101523
1034793	Mosquito VEM Anellovirus SDRB B	0.00512821	0.00515464	0.00510204	0.00518135	0.00507614						0.00769231	0.00515464	0.0102041	0.00518135	0.0101523	0.00512821	0.00515464	0.00510204	0.00518135	0.00507614
1163715	Gyrovirus GyV3	0.0102564	0.0206186		0.0103627	0.0101523	0.00769231	0.0103093	0.00510204	0.015544		0.0128205	0.0103093	0.0153061	0.015544	0.0101523	0.0102564	0.0154639	0.00510204	0.015544	0.00507614
1172193	Betapapillomavirus 6	0.0205128	0.0154639	0.0255102	0.0103627	0.0304569	0.00769231	0.0103093	0.00510204	0.015544		0.00512821		0.0102041	0.0103627		0.00769231		0.0153061	0.015544
1172985	Mogiana tick virus	0.110256	0.118557	0.102041	0.11399	0.106599	0.0487179	0.0412371	0.0561224	0.0621762	0.035533	0.0384615	0.0309278	0.0459184	0.0414508	0.035533	0.025641	0.0206186	0.0306122	0.0103627	0.0406091
1214955	Gyrovirus 4	0.0025641		0.00510204	0.00518135
1218490	Torque teno zalophus virus 1	0.0102564	0.0103093	0.0102041	0.00518135	0.0152284	0.00512821	0.00515464	0.00510204		0.0101523	0.00512821	0.00515464	0.00510204	0.00518135	0.00507614	0.00512821	0.0103093		0.00518135	0.00507614
1222019	Human adenovirus LZY153B						0.0025641	0.00515464			0.00507614
1239565	Mamastrovirus 1	0.75641	0.747423	0.765306	0.777202	0.736041	0.597436	0.603093	0.591837	0.606218	0.588832	0.548718	0.546392	0.55102	0.544041	0.553299	0.487179	0.469072	0.505102	0.502591	0.472081
1239570	Mamastrovirus 6	0.0410256	0.0515464	0.0306122	0.0362694	0.0456853	0.0923077	0.0670103	0.117347	0.119171	0.0659898	0.0974359	0.0773196	0.117347	0.119171	0.0761421	0.110256	0.0927835	0.127551	0.129534	0.0913706
1239572	Mamastrovirus 8	0.0205128	0.0154639	0.0255102	0.015544	0.0253807	0.0102564	0.00515464	0.0153061	0.015544	0.00507614	0.00769231	0.0103093	0.00510204	0.0103627	0.00507614	0.00512821	0.0103093		0.0103627
1239573	Mamastrovirus 9	0.135897	0.123711	0.147959	0.134715	0.137056	0.0589744	0.0463918	0.0714286	0.0673575	0.0507614	0.0538462	0.0515464	0.0561224	0.0673575	0.0406091	0.0333333	0.0412371	0.0255102	0.0362694	0.0304569
1239832	Torque teno sus virus k2b	0.0179487	0.0257732	0.0102041	0.0259067	0.0101523	0.0102564	0.0154639	0.00510204	0.00518135	0.0152284	0.0128205	0.0206186	0.00510204	0.0207254	0.00507614	0.0025641	0.00515464			0.00507614
1307800	Pegivirus A	0.202564	0.226804	0.178571	0.222798	0.182741	0.120513	0.14433	0.0969388	0.103627	0.137056	0.115385	0.103093	0.127551	0.0984456	0.13198	0.074359	0.0773196	0.0714286	0.0725389	0.0761421
1330491	Cosavirus A	0.228205	0.257732	0.19898	0.202073	0.253807	0.14359	0.180412	0.107143	0.165803	0.121827	0.112821	0.139175	0.0867347	0.134715	0.0913706	0.0897436	0.128866	0.0510204	0.119171	0.0609137
1330524	Salivirus A	0.194872	0.304124	0.0867347	0.202073	0.187817	0.164103	0.242268	0.0867347	0.165803	0.162437	0.184615	0.268041	0.102041	0.196891	0.172589	0.179487	0.268041	0.0918367	0.19171	0.167513
1335626	Middle East respiratory syndrome-related coronavirus	0.246154	0.226804	0.265306	0.253886	0.238579	0.146154	0.149485	0.142857	0.150259	0.142132	0.130769	0.128866	0.132653	0.119171	0.142132	0.110256	0.108247	0.112245	0.0880829	0.13198
1348384	Rotavirus H	0.2	0.195876	0.204082	0.176166	0.22335	0.174359	0.170103	0.178571	0.227979	0.121827	0.135897	0.159794	0.112245	0.145078	0.126904	0.105128	0.113402	0.0969388	0.0984456	0.111675
1415627	Gyrovirus Tu243	0.0205128	0.0206186	0.0204082	0.0207254	0.0203046	0.00512821	0.00515464	0.00510204	0.00518135	0.00507614	0.00769231	0.0103093	0.00510204	0.0103627	0.00507614	0.00512821	0.00515464	0.00510204	0.00518135	0.00507614
1415628	Gyrovirus Tu789						0.0025641		0.00510204		0.00507614
1427156	Seal anellovirus 3	0.0102564	0.0154639	0.00510204	0.00518135	0.0152284	0.0102564	0.00515464	0.0153061		0.0203046	0.0025641		0.00510204	0.00518135		0.00769231	0.00515464	0.0102041	0.00518135	0.0101523
1513263	Gammapapillomavirus 18	0.0282051	0.0360825	0.0204082	0.0310881	0.0253807	0.0230769	0.0360825	0.0102041	0.0259067	0.0203046	0.0230769	0.0257732	0.0204082	0.0310881	0.0152284	0.0179487	0.0206186	0.0153061	0.0259067	0.0101523
1514664	Rodent Torque teno virus 1	0.138462	0.14433	0.132653	0.124352	0.152284	0.074359	0.0670103	0.0816327	0.0777202	0.071066	0.0615385	0.0670103	0.0561224	0.0621762	0.0609137	0.0307692	0.0257732	0.0357143	0.0362694	0.0253807
1514665	Rodent Torque teno virus 2	0.0102564	0.0103093	0.0102041	0.0103627	0.0101523	0.00512821	0.0103093			0.0101523	0.0025641	0.00515464			0.00507614	0.0025641	0.00515464			0.00507614
1548711	Gyrovirus GyV7-SF	0.0025641	0.00515464		0.00518135		0.00512821	0.0103093		0.00518135	0.00507614	0.00512821	0.0103093		0.00518135	0.00507614
1595998	Human smacovirus 1	0.0102564	0.0206186		0.00518135	0.0152284	0.0025641	0.00515464			0.00507614	0.00512821	0.0103093			0.0101523	0.0025641	0.00515464		0.00518135
1610820	Nayun tick torquevirus	0.0025641		0.00510204	0.00518135
1659791	Anellovirus fur seal/AAUST58/BR/2012	0.0153846	0.0206186	0.0102041	0.015544	0.0152284	0.0128205	0.0257732		0.0259067		0.0025641		0.00510204		0.00507614
1659792	Anellovirus fur seal/AAUST59/BR/2012	0.0025641	0.00515464			0.00507614
1665361	Guaico Culex virus	0.0435897	0.0463918	0.0408163	0.0362694	0.0507614	0.0282051	0.0309278	0.0255102	0.0310881	0.0253807	0.0102564	0.00515464	0.0153061	0.0103627	0.0101523	0.00512821	0.00515464	0.00510204	0.00518135	0.00507614
1673633	Torque teno equus virus 1	0.0230769	0.0257732	0.0204082	0.0207254	0.0253807	0.0102564	0.0154639	0.00510204	0.0103627	0.0101523	0.00512821	0.00515464	0.00510204		0.0101523	0.0025641	0.00515464			0.00507614
1678143	Orthohepevirus A	0.179487	0.180412	0.178571	0.145078	0.213198	0.0974359	0.108247	0.0867347	0.0777202	0.116751	0.0769231	0.0824742	0.0714286	0.0518135	0.101523	0.0512821	0.0515464	0.0510204	0.0259067	0.0761421
1682185	Gyrovirus GyV9	0.0128205	0.0154639	0.0102041	0.0207254	0.00507614	0.0025641		0.00510204	0.00518135
1714619	Mammalian 1 orthobornavirus	0.0358974	0.0206186	0.0510204	0.0362694	0.035533	0.0179487	0.0154639	0.0204082	0.015544	0.0203046	0.0205128	0.0206186	0.0204082	0.0207254	0.0203046	0.0102564	0.0103093	0.0102041	0.0103627	0.0101523
1743410	Chimpanzee anellovirus	0.0282051	0.0412371	0.0153061	0.0310881	0.0253807	0.0282051	0.0257732	0.0306122	0.0362694	0.0203046	0.0153846	0.0103093	0.0204082	0.015544	0.0152284	0.0153846		0.0306122	0.0103627	0.0203046
1743411	Gorilla anellovirus	0.0307692	0.056701	0.00510204	0.0310881	0.0304569	0.025641	0.0515464		0.0414508	0.0101523	0.00769231	0.0154639		0.0103627	0.00507614	0.0153846	0.0309278		0.0207254	0.0101523
1803956	Parechovirus A	0.494872	0.42268	0.566327	0.487047	0.502538	0.374359	0.28866	0.459184	0.393782	0.35533	0.305128	0.221649	0.387755	0.326425	0.284264	0.264103	0.195876	0.331633	0.227979	0.299492
1803957	Parechovirus B	0.110256	0.103093	0.117347	0.108808	0.111675	0.0538462	0.0463918	0.0612245	0.0725389	0.035533	0.0410256	0.0360825	0.0459184	0.0518135	0.0304569	0.0333333	0.0360825	0.0306122	0.0466321	0.0203046
1821749	Cardiovirus A	0.110256	0.113402	0.107143	0.0725389	0.147208	0.0512821	0.0515464	0.0510204	0.0466321	0.0558376	0.0461538	0.0463918	0.0459184	0.0310881	0.0609137	0.0307692	0.0309278	0.0306122	0.0207254	0.0406091
1821750	Cardiovirus B	0.382051	0.314433	0.44898	0.404145	0.360406	0.297436	0.242268	0.352041	0.326425	0.269036	0.248718	0.201031	0.295918	0.279793	0.218274	0.220513	0.206186	0.234694	0.253886	0.187817
1861840	Feline anellovirus	0.00512821	0.0103093		0.00518135	0.00507614	0.0025641	0.00515464		0.00518135		0.00512821	0.0103093		0.00518135	0.00507614	0.00769231	0.0154639		0.0103627	0.00507614
1862824	Gemycircularvirus HV-GcV1	0.00512821	0.0103093		0.00518135	0.00507614	0.00512821	0.0103093		0.0103627		0.00512821	0.0103093		0.0103627		0.0025641	0.00515464		0.00518135
1891762	Human polyomavirus 1	0.166667	0.159794	0.173469	0.181347	0.152284	0.123077	0.118557	0.127551	0.119171	0.126904	0.102564	0.103093	0.102041	0.11399	0.0913706	0.1	0.0927835	0.107143	0.134715	0.0659898
1891764	Human polyomavirus 3	0.225641	0.257732	0.193878	0.217617	0.233503	0.169231	0.170103	0.168367	0.170984	0.167513	0.161538	0.164948	0.158163	0.165803	0.15736	0.15641	0.164948	0.147959	0.181347	0.13198
1891767	Macaca mulatta polyomavirus 1	0.120513	0.170103	0.0714286	0.108808	0.13198	0.102564	0.134021	0.0714286	0.134715	0.071066	0.0820513	0.123711	0.0408163	0.103627	0.0609137	0.0615385	0.0979381	0.0255102	0.0725389	0.0507614
1897087	Mammalian 2 orthobornavirus	0.0153846		0.0306122	0.015544	0.0152284	0.00512821		0.0102041	0.00518135	0.00507614	0.0102564	0.00515464	0.0153061	0.0103627	0.0101523	0.00769231	0.00515464	0.0102041	0.0103627	0.00507614
1933179	Bunyamwera orthobunyavirus	0.325641	0.319588	0.331633	0.341969	0.309645	0.184615	0.159794	0.209184	0.19171	0.177665	0.15641	0.134021	0.178571	0.150259	0.162437	0.112821	0.0979381	0.127551	0.103627	0.121827
1933182	Candiru phlebovirus	0.194872	0.216495	0.173469	0.19171	0.19797	0.0923077	0.0824742	0.102041	0.119171	0.0659898	0.0641026	0.0515464	0.0765306	0.0829016	0.0456853	0.0333333	0.0309278	0.0357143	0.0466321	0.0203046
1933186	Punta Toro phlebovirus	0.0820513	0.0927835	0.0714286	0.0880829	0.0761421	0.0487179	0.0463918	0.0510204	0.0673575	0.0304569	0.0282051	0.0257732	0.0306122	0.0310881	0.0253807	0.0179487	0.0206186	0.0153061	0.0259067	0.0101523
1933187	Rift Valley fever phlebovirus	0.0692308	0.0721649	0.0663265	0.0569948	0.0812183	0.0307692	0.0412371	0.0204082	0.0362694	0.0253807	0.0282051	0.0309278	0.0255102	0.0259067	0.0304569	0.0333333	0.0412371	0.0255102	0.0362694	0.0304569
1933189	Sandfly fever Naples phlebovirus	0.528205	0.556701	0.5	0.523316	0.532995	0.317949	0.35567	0.280612	0.341969	0.294416	0.233333	0.247423	0.219388	0.259067	0.208122	0.171795	0.185567	0.158163	0.181347	0.162437
1933190	SFTS phlebovirus	0.225641	0.226804	0.22449	0.207254	0.243655	0.133333	0.14433	0.122449	0.129534	0.137056	0.115385	0.113402	0.117347	0.145078	0.0862944	0.0692308	0.0515464	0.0867347	0.0725389	0.0659898
1933191	Uukuniemi phlebovirus	0.274359	0.309278	0.239796	0.253886	0.294416	0.14359	0.134021	0.153061	0.165803	0.121827	0.125641	0.118557	0.132653	0.129534	0.121827	0.0897436	0.0927835	0.0867347	0.0777202	0.101523
1933264	California encephalitis orthobunyavirus	0.361538	0.386598	0.336735	0.367876	0.35533	0.25641	0.257732	0.255102	0.274611	0.238579	0.217949	0.231959	0.204082	0.227979	0.208122	0.174359	0.170103	0.178571	0.181347	0.167513
1933269	Catu orthobunyavirus	0.00512821		0.0102041	0.00518135	0.00507614
1933273	Guama orthobunyavirus	0.0230769	0.0257732	0.0204082	0.015544	0.0304569	0.0205128	0.0206186	0.0204082	0.015544	0.0253807	0.0153846	0.0154639	0.0153061	0.0207254	0.0101523	0.0128205	0.0154639	0.0102041	0.0207254	0.00507614
1933274	Guaroa orthobunyavirus	0.0435897	0.056701	0.0306122	0.0362694	0.0507614	0.0307692	0.0463918	0.0153061	0.0310881	0.0304569	0.0179487	0.0257732	0.0102041	0.0103627	0.0253807	0.00512821	0.0103093			0.0101523
1933276	Kairi orthobunyavirus	0.0153846	0.0103093	0.0204082	0.0103627	0.0203046	0.0153846	0.0103093	0.0204082	0.015544	0.0152284	0.0102564	0.0103093	0.0102041	0.0103627	0.0101523	0.00512821	0.0103093		0.00518135	0.00507614
1933290	Caraparu orthobunyavirus	0.0333333	0.0515464	0.0153061	0.0414508	0.0253807	0.0179487	0.0206186	0.0153061	0.015544	0.0203046	0.025641	0.0206186	0.0306122	0.0310881	0.0203046	0.0153846	0.0206186	0.0102041	0.0207254	0.0101523
1933291	Madrid orthobunyavirus	0.0128205	0.0206186	0.00510204	0.015544	0.0101523	0.0128205	0.0154639	0.0102041	0.0103627	0.0152284	0.00512821	0.00515464	0.00510204	0.0103627		0.0025641	0.00515464		0.00518135
1933306	Nyando orthobunyavirus	0.0846154	0.103093	0.0663265	0.0932642	0.0761421	0.0461538	0.0670103	0.0255102	0.0621762	0.0304569	0.0435897	0.0618557	0.0255102	0.0621762	0.0253807	0.0230769	0.0412371	0.00510204	0.0259067	0.0203046
1933307	Marituba orthobunyavirus	0.074359	0.0721649	0.0765306	0.0518135	0.0964467	0.0153846	0.0103093	0.0204082	0.0103627	0.0203046	0.0128205	0.0154639	0.0102041	0.015544	0.0101523	0.0128205	0.0103093	0.0153061	0.015544	0.0101523
1933309	Oropouche orthobunyavirus	0.117949	0.14433	0.0918367	0.11399	0.121827	0.0717949	0.0824742	0.0612245	0.0725389	0.071066	0.0512821	0.056701	0.0459184	0.0621762	0.0406091	0.0358974	0.0309278	0.0408163	0.0414508	0.0304569
1934100	Oriboca orthobunyavirus	0.0358974	0.0515464	0.0204082	0.0310881	0.0406091	0.025641	0.0309278	0.0204082	0.0259067	0.0253807	0.0153846	0.0206186	0.0102041	0.0207254	0.0101523	0.00769231	0.0103093	0.00510204	0.00518135	0.0101523
1934101	Patois orthobunyavirus	0.0794872	0.0773196	0.0816327	0.0777202	0.0812183	0.0538462	0.0618557	0.0459184	0.0673575	0.0406091	0.0410256	0.0618557	0.0204082	0.0414508	0.0406091	0.0307692	0.0412371	0.0204082	0.0362694	0.0253807
1968861	Torque teno sus virus k2a	0.0205128	0.0309278	0.0102041	0.0259067	0.0152284	0.0102564	0.0154639	0.00510204	0.015544	0.00507614	0.0128205	0.0154639	0.0102041	0.0259067		0.0102564	0.00515464	0.0153061	0.015544	0.00507614
1972572	Cocal vesiculovirus	0.0102564		0.0204082	0.015544	0.00507614	0.00769231	0.00515464	0.0102041	0.0103627	0.00507614	0.0128205	0.0154639	0.0102041	0.015544	0.0101523	0.0102564	0.0103093	0.0102041	0.0103627	0.0101523
1972573	Isfahan vesiculovirus	0.0179487	0.0154639	0.0204082	0.00518135	0.0304569	0.0230769	0.0206186	0.0255102	0.0259067	0.0203046	0.0102564	0.00515464	0.0153061	0.00518135	0.0152284	0.00769231	0.00515464	0.0102041	0.00518135	0.0101523
1972574	Maraba vesiculovirus	0.0102564	0.0103093	0.0102041	0.015544	0.00507614	0.0128205	0.0103093	0.0153061	0.00518135	0.0203046	0.00769231	0.0103093	0.00510204	0.0103627	0.00507614	0.00769231	0.0103093	0.00510204	0.015544
1972575	Piry vesiculovirus	0.0589744	0.0670103	0.0510204	0.0414508	0.0761421	0.0128205	0.0206186	0.00510204	0.015544	0.0101523	0.0102564	0.0103093	0.0102041	0.00518135	0.0152284	0.0025641	0.00515464			0.00507614
1972576	Chandipura vesiculovirus	0.135897	0.134021	0.137755	0.103627	0.167513	0.0769231	0.0721649	0.0816327	0.0725389	0.0812183	0.0435897	0.0257732	0.0612245	0.0414508	0.0456853	0.0153846	0.0103093	0.0204082	0.0103627	0.0203046
1972577	Indiana vesiculovirus	0.0666667	0.0618557	0.0714286	0.0673575	0.0659898	0.0435897	0.0463918	0.0408163	0.0414508	0.0456853	0.0307692	0.0309278	0.0306122	0.0414508	0.0203046	0.0153846	0.0257732	0.00510204	0.015544	0.0152284
1972578	New Jersey vesiculovirus	0.112821	0.118557	0.107143	0.124352	0.101523	0.074359	0.0773196	0.0714286	0.0829016	0.0659898	0.0410256	0.0360825	0.0459184	0.0466321	0.035533	0.0589744	0.0463918	0.0714286	0.0518135	0.0659898
1972579	Alagoas vesiculovirus	0.0205128	0.0309278	0.0102041	0.0103627	0.0304569	0.00769231	0.0103093	0.00510204	0.00518135	0.0101523	0.00512821	0.0103093			0.0101523	0.00769231	0.00515464	0.0102041	0.0103627	0.00507614
1979160	Human rubulavirus 2	0.494872	0.515464	0.47449	0.476684	0.51269	0.425641	0.417526	0.433673	0.42487	0.426396	0.374359	0.391753	0.357143	0.378238	0.370558	0.317949	0.314433	0.321429	0.310881	0.324873
1979161	Human rubulavirus 4	0.438462	0.463918	0.413265	0.455959	0.42132	0.412821	0.453608	0.372449	0.440415	0.385787	0.341026	0.365979	0.316327	0.357513	0.324873	0.333333	0.376289	0.290816	0.362694	0.304569
1979162	Mammalian rubulavirus 5	0.0589744	0.0618557	0.0561224	0.0621762	0.0558376	0.0230769	0.0206186	0.0255102	0.0207254	0.0253807	0.0282051	0.0206186	0.0357143	0.0259067	0.0304569	0.0230769	0.0206186	0.0255102	0.0207254	0.0253807
1979165	Mumps rubulavirus	0.228205	0.237113	0.219388	0.248705	0.208122	0.153846	0.170103	0.137755	0.165803	0.142132	0.120513	0.128866	0.112245	0.129534	0.111675	0.0948718	0.103093	0.0867347	0.119171	0.071066
1979166	Simian rubulavirus	0.0717949	0.0618557	0.0816327	0.0569948	0.0862944	0.0230769	0.0206186	0.0255102	0.0310881	0.0152284	0.0205128	0.0103093	0.0306122	0.0207254	0.0203046	0.0102564	0.0103093	0.0102041	0.0207254
1979167	Sosuga rubulavirus	0.0205128	0.0154639	0.0255102	0.0259067	0.0152284	0.0179487	0.0103093	0.0255102	0.015544	0.0203046	0.0153846	0.0154639	0.0153061	0.015544	0.0152284	0.0128205	0.0206186	0.00510204	0.0103627	0.0152284
1979169	Tioman rubulavirus	0.0410256	0.0154639	0.0663265	0.0259067	0.0558376	0.0179487	0.00515464	0.0306122	0.015544	0.0203046	0.0230769	0.0103093	0.0357143	0.0207254	0.0253807	0.0179487	0.0154639	0.0204082	0.0207254	0.0152284
1980456	Andes orthohantavirus	0.0128205	0.00515464	0.0204082	0.0103627	0.0152284	0.0128205	0.0206186	0.00510204	0.0103627	0.0152284	0.0128205	0.0154639	0.0102041	0.015544	0.0101523	0.00769231		0.0153061	0.0103627	0.00507614
1980459	Bayou orthohantavirus	0.0102564	0.00515464	0.0153061	0.015544	0.00507614	0.00769231	0.00515464	0.0102041	0.0103627	0.00507614	0.0025641	0.00515464			0.00507614	0.00512821	0.00515464	0.00510204	0.00518135	0.00507614
1980460	Black Creek Canal orthohantavirus	0.00512821	0.00515464	0.00510204	0.00518135	0.00507614	0.00512821	0.00515464	0.00510204	0.00518135	0.00507614	0.00512821	0.0103093		0.0103627		0.0025641	0.00515464		0.00518135
1980465	Choclo orthohantavirus	0.0128205	0.00515464	0.0204082	0.0103627	0.0152284	0.00512821	0.00515464	0.00510204		0.0101523	0.00512821	0.00515464	0.00510204		0.0101523
1980467	Dobrava-Belgrade orthohantavirus	0.0384615	0.0309278	0.0459184	0.0259067	0.0507614	0.0205128	0.0154639	0.0255102	0.015544	0.0253807	0.0179487	0.0103093	0.0255102	0.0103627	0.0253807	0.0102564	0.00515464	0.0153061	0.0103627	0.0101523
1980471	Hantaan orthohantavirus	0.0512821	0.0463918	0.0561224	0.0569948	0.0456853	0.0307692	0.0154639	0.0459184	0.0362694	0.0253807	0.025641	0.0309278	0.0204082	0.0310881	0.0203046	0.0102564	0.0154639	0.00510204	0.015544	0.00507614
1980476	Laguna Negra orthohantavirus	0.0025641	0.00515464		0.00518135		0.00512821	0.0103093		0.00518135	0.00507614	0.0025641	0.00515464		0.00518135
1980486	Puumala orthohantavirus	0.1	0.0824742	0.117347	0.0932642	0.106599	0.0512821	0.056701	0.0459184	0.0725389	0.0304569	0.0333333	0.0257732	0.0408163	0.0259067	0.0406091	0.025641	0.0154639	0.0357143	0.0259067	0.0253807
1980489	Sangassou orthohantavirus	0.0025641	0.00515464		0.00518135							0.0025641		0.00510204		0.00507614	0.00512821		0.0102041	0.00518135	0.00507614
1980490	Seoul orthohantavirus	0.0666667	0.0773196	0.0561224	0.0673575	0.0659898	0.0384615	0.0412371	0.0357143	0.0466321	0.0304569	0.0307692	0.0360825	0.0255102	0.0259067	0.035533	0.0230769	0.0206186	0.0255102	0.0259067	0.0203046
1980491	Sin Nombre orthohantavirus	0.0153846	0.0257732	0.00510204	0.0103627	0.0203046	0.00769231	0.00515464	0.0102041		0.0152284	0.00769231	0.00515464	0.0102041	0.00518135	0.0101523	0.00769231	0.00515464	0.0102041	0.00518135	0.0101523
1980492	Thailand orthohantavirus	0.0153846	0.0154639	0.0153061	0.0103627	0.0203046	0.0025641		0.00510204	0.00518135		0.0025641		0.00510204	0.00518135
1980493	Thottopalayam virus	0.115385	0.14433	0.0867347	0.11399	0.116751	0.0641026	0.0773196	0.0510204	0.0673575	0.0609137	0.0461538	0.0412371	0.0510204	0.0466321	0.0456853	0.0205128	0.0154639	0.0255102	0.0259067	0.0152284
1980494	Tula orthohantavirus	0.0205128	0.0309278	0.0102041	0.0103627	0.0304569	0.0153846	0.0257732	0.00510204	0.0103627	0.0203046	0.0128205	0.0206186	0.00510204	0.0103627	0.0152284	0.0025641	0.00515464		0.00518135
1980519	Crimean-Congo hemorrhagic fever orthonairovirus	0.469231	0.520619	0.418367	0.481865	0.456853	0.3	0.319588	0.280612	0.316062	0.284264	0.235897	0.247423	0.22449	0.264249	0.208122	0.179487	0.175258	0.183673	0.207254	0.152284
1980521	Dugbe orthonairovirus	0.0923077	0.0979381	0.0867347	0.0829016	0.101523	0.0538462	0.0618557	0.0459184	0.0621762	0.0456853	0.0384615	0.0309278	0.0459184	0.0362694	0.0406091	0.0179487	0.0206186	0.0153061	0.0103627	0.0253807
1980529	Thiafora orthonairovirus	0.187179	0.175258	0.19898	0.186528	0.187817	0.0948718	0.0773196	0.112245	0.0984456	0.0913706	0.074359	0.0670103	0.0816327	0.0777202	0.071066	0.0435897	0.0463918	0.0408163	0.0466321	0.0406091
1987017	Bas-Congo tibrovirus	0.0307692	0.0309278	0.0306122	0.0103627	0.0507614	0.0128205	0.0206186	0.00510204	0.015544	0.0101523	0.0128205	0.0154639	0.0102041	0.0103627	0.0152284	0.0102564	0.0103093	0.0102041	0.0103627	0.0101523
1987018	Ekpoma 1 tibrovirus	0.0641026	0.0773196	0.0510204	0.0414508	0.0862944	0.0384615	0.0412371	0.0357143	0.0518135	0.0253807	0.0153846	0.0154639	0.0153061	0.015544	0.0152284	0.00512821	0.0103093		0.00518135	0.00507614
1987019	Ekpoma 2 tibrovirus	0.0435897	0.0463918	0.0408163	0.0362694	0.0507614	0.0282051	0.0412371	0.0153061	0.0362694	0.0203046	0.0230769	0.0309278	0.0153061	0.0310881	0.0152284	0.0179487	0.0154639	0.0204082	0.0207254	0.0152284
2003649	Cosavirus B	0.0333333	0.0463918	0.0204082	0.0414508	0.0253807	0.0205128	0.0309278	0.0102041	0.0362694	0.00507614	0.0102564	0.0154639	0.00510204	0.015544	0.00507614	0.0102564	0.0154639	0.00510204	0.0103627	0.0101523
2003650	Cosavirus D	0.0358974	0.0360825	0.0357143	0.0259067	0.0456853	0.0128205	0.0103093	0.0153061	0.0103627	0.0152284	0.0153846	0.0103093	0.0204082	0.015544	0.0152284	0.0230769	0.0309278	0.0153061	0.0310881	0.0152284
2003651	Cosavirus E	0.0307692	0.0206186	0.0408163	0.0466321	0.0152284	0.0128205	0.0103093	0.0153061	0.015544	0.0101523	0.0153846	0.0206186	0.0102041	0.0259067	0.00507614	0.0128205	0.0154639	0.0102041	0.015544	0.0101523
2003652	Cosavirus F	0.0179487	0.0206186	0.0153061	0.0103627	0.0253807	0.00769231	0.00515464	0.0102041	0.015544		0.0102564	0.00515464	0.0153061	0.00518135	0.0152284	0.0102564	0.00515464	0.0153061	0.0103627	0.0101523
2010248	Torque teno indri virus 1	0.0025641	0.00515464			0.00507614	0.0025641	0.00515464		0.00518135
2012640	Lesser panda anellovirus	0.0102564	0.0103093	0.0102041	0.0103627	0.0101523	0.0025641	0.00515464		0.00518135		0.0025641		0.00510204	0.00518135		0.0025641	0.00515464		0.00518135
2012676	Torque teno Leptonychotes weddellii virus-1	0.233333	0.231959	0.234694	0.238342	0.228426	0.112821	0.113402	0.112245	0.134715	0.0913706	0.0641026	0.056701	0.0714286	0.0673575	0.0609137	0.0358974	0.0360825	0.0357143	0.0414508	0.0304569
2012677	Torque teno Leptonychotes weddellii virus-2	0.0333333	0.0309278	0.0357143	0.0362694	0.0304569	0.0153846	0.0103093	0.0204082	0.0207254	0.0101523	0.0102564	0.00515464	0.0153061	0.015544	0.00507614	0.00769231	0.00515464	0.0102041	0.00518135	0.0101523
2016460	Giant panda anellovirus	0.212821	0.221649	0.204082	0.207254	0.218274	0.123077	0.113402	0.132653	0.129534	0.116751	0.0923077	0.103093	0.0816327	0.0984456	0.0862944	0.0820513	0.0824742	0.0816327	0.103627	0.0609137
2017081	Human fecal virus Jorvi2	0.0102564	0.0154639	0.00510204	0.015544	0.00507614	0.00512821		0.0102041	0.00518135	0.00507614	0.00769231		0.0153061	0.0103627	0.00507614	0.0025641		0.00510204		0.00507614
2054609	Opossum torque teno virus	0.00512821	0.00515464	0.00510204		0.0101523	0.0025641	0.00515464			0.00507614	0.0025641	0.00515464			0.00507614
2054610	Rodent Torque teno virus 3	0.0333333	0.0412371	0.0255102	0.0310881	0.035533	0.00769231	0.0103093	0.00510204	0.0103627	0.00507614	0.00512821	0.00515464	0.00510204	0.00518135	0.00507614	0.00512821	0.0103093		0.00518135	0.00507614
2054611	Rodent Torque teno virus 4	0.025641	0.0360825	0.0153061	0.0103627	0.0406091	0.0102564	0.0103093	0.0102041	0.0103627	0.0101523	0.0025641	0.00515464		0.00518135		0.0025641	0.00515464		0.00518135
2054612	Rodent Torque teno virus 5																0.0025641		0.00510204	0.00518135
2054613	Rodent Torque teno virus 6	0.0102564	0.0103093	0.0102041	0.0103627	0.0101523	0.00769231	0.00515464	0.0102041	0.0103627	0.00507614						0.0025641	0.00515464			0.00507614
2054614	Rodent Torque teno virus 7	0.00512821	0.00515464	0.00510204	0.00518135	0.00507614	0.0025641		0.00510204	0.00518135		0.0025641	0.00515464		0.00518135		0.0025641	0.00515464		0.00518135
2054615	Rodent Torque teno virus 8	0.00512821	0.0103093		0.0103627		0.00512821	0.0103093		0.00518135	0.00507614						0.00512821	0.0103093		0.00518135	0.00507614
2054616	Torque teno calomys tener virus	0.0358974	0.0360825	0.0357143	0.0362694	0.035533	0.0179487	0.0257732	0.0102041	0.0207254	0.0152284	0.0102564	0.0154639	0.00510204	0.0103627	0.0101523	0.00769231	0.0103093	0.00510204	0.00518135	0.0101523
2054617	Torque teno carollia perspicillata virus	0.0128205	0.0206186	0.00510204	0.00518135	0.0203046	0.0128205	0.0154639	0.0102041	0.0103627	0.0152284
2054618	Torque teno desmodus rotundus virus	0.0102564	0.00515464	0.0153061	0.00518135	0.0152284	0.0205128	0.0103093	0.0306122	0.0103627	0.0304569	0.0128205	0.00515464	0.0204082	0.0103627	0.0152284	0.0153846	0.0103093	0.0204082	0.0207254	0.0101523
2054619	Torque teno didelphis albiventris virus	0.0205128	0.0206186	0.0204082	0.0207254	0.0203046	0.0205128	0.0154639	0.0255102	0.015544	0.0253807	0.0205128	0.0206186	0.0204082	0.015544	0.0253807	0.025641	0.0206186	0.0306122	0.0259067	0.0253807
2055263	Anelloviridae sp.	0.0615385	0.0773196	0.0459184	0.0725389	0.0507614	0.0384615	0.0412371	0.0357143	0.0414508	0.035533	0.0333333	0.0360825	0.0306122	0.0362694	0.0304569	0.025641	0.0257732	0.0255102	0.0207254	0.0304569
2065043	Torque teno felis virus 2	0.0102564	0.0103093	0.0102041	0.00518135	0.0152284						0.00512821		0.0102041	0.00518135	0.00507614	0.0025641	0.00515464			0.00507614
2065048	Torque teno midi virus 7						0.00769231	0.00515464	0.0102041	0.00518135	0.0101523						0.0025641		0.00510204	0.00518135
2065049	Torque teno midi virus 8																0.0025641	0.00515464		0.00518135
2065050	Torque teno midi virus 9	0.0025641	0.00515464			0.00507614	0.00512821	0.00515464	0.00510204	0.00518135	0.00507614	0.0025641	0.00515464		0.00518135		0.0128205	0.0154639	0.0102041	0.015544	0.0101523
2065051	Torque teno midi virus 10	0.0128205	0.0257732		0.015544	0.0101523	0.00769231	0.0103093	0.00510204	0.0103627	0.00507614	0.00512821	0.0103093		0.0103627		0.0025641		0.00510204		0.00507614
2065053	Torque teno midi virus 12						0.0025641	0.00515464			0.00507614	0.0025641	0.00515464			0.00507614	0.00769231	0.0154639		0.00518135	0.0101523
2065054	Torque teno midi virus 13						0.00512821	0.00515464	0.00510204	0.00518135	0.00507614	0.00512821	0.00515464	0.00510204	0.00518135	0.00507614
2065056	Torque teno midi virus 15						0.0025641		0.00510204		0.00507614						0.00512821	0.0103093			0.0101523
2083198	Everglades virus	0.0025641		0.00510204		0.00507614						0.0025641		0.00510204		0.00507614
2083199	Mosso das Pedras virus	0.0102564	0.0103093	0.0102041	0.0207254		0.0025641	0.00515464		0.00518135		0.0025641		0.00510204	0.00518135		0.0025641	0.00515464			0.00507614
2169701	Onyong-nyong virus	0.0666667	0.056701	0.0765306	0.0621762	0.071066	0.0384615	0.0257732	0.0510204	0.0466321	0.0304569	0.0230769	0.0206186	0.0255102	0.0310881	0.0152284	0.0179487	0.0206186	0.0153061	0.015544	0.0203046
2169991	Argentinian mammarenavirus	0.0538462	0.0463918	0.0612245	0.0518135	0.0558376	0.025641	0.0103093	0.0408163	0.0259067	0.0253807	0.025641	0.0103093	0.0408163	0.0362694	0.0152284	0.0153846	0.00515464	0.0255102	0.015544	0.0152284
2169992	Brazilian mammarenavirus	0.0128205	0.00515464	0.0204082	0.00518135	0.0203046	0.00512821		0.0102041	0.00518135	0.00507614						0.0128205	0.00515464	0.0204082	0.0103627	0.0152284
2169993	Cali mammarenavirus	0.025641	0.0309278	0.0204082	0.0259067	0.0253807	0.00512821	0.00515464	0.00510204	0.00518135	0.00507614
2170080	Pestivirus A	0.312821	0.314433	0.311224	0.300518	0.324873	0.158974	0.159794	0.158163	0.170984	0.147208	0.0974359	0.0979381	0.0969388	0.11399	0.0812183	0.0615385	0.056701	0.0663265	0.0777202	0.0456853
2218660	Gyrovirus 10	0.0153846	0.0103093	0.0204082	0.0207254	0.0101523	0.00769231	0.0103093	0.00510204	0.015544		0.0025641		0.00510204	0.00518135
2249930	Ashy storm petrel gyrovirus	0.0025641	0.00515464			0.00507614	0.0025641		0.00510204		0.00507614						0.0025641		0.00510204	0.00518135
2249932	Torque teno Arctocephalus gazella virus 1	0.00512821	0.00515464	0.00510204	0.00518135	0.00507614	0.0025641		0.00510204		0.00507614	0.0025641		0.00510204		0.00507614
2249933	Torque teno Arctocephalus gazella virus 2	0.0179487	0.0257732	0.0102041	0.0103627	0.0253807	0.0102564	0.0103093	0.0102041	0.00518135	0.0152284	0.00769231	0.00515464	0.0102041		0.0152284	0.00512821		0.0102041		0.0101523
2304504	Gyrovirus-like Culex mosquito virus						0.0025641		0.00510204		0.00507614	0.00512821	0.00515464	0.00510204	0.00518135	0.00507614
Based on analyses that utilized our virus-specific, representation normalized seropositivity score thresholds (Table S6).
Values are only reported for groups and viruses with at least one seropositive individual.

## Sheet: Table S8.
Table S8. Enterovirus C isolate metadata
Virus Name	Isolate Name	GenBank Protein Accession	GenBank Nucleotide Accession	Available seqeunce	Abbreviation	Phylogenetic Group
coxsackievirus A1	T.T. (Tompkins) (Coxsackie/NY/47)	AF499635	AAQ02675.1	Complete genome	CVA-1	EV-C_1
coxsackievirus A11	Belgium 1 (Belgium/51)	AF499636	AAQ02676.1	Complete genome	CVA-11	EV-C_2
coxsackievirus A13	Flores (Mexico/52)	AF499637	AAQ02677.1	Complete genome	CVA-13	EV-C_2
coxsackievirus A13; coxsackievirus A18	G-13 (South Africa/50)	AF499640	AAQ02680.1	Complete genome	CVA-13	EV-C_2
coxsackievirus A17	G12 (South Africa/51	AF499639	AAQ02679.1	Complete genome	CVA-17	EV-C_2
coxsackievirus A19	NIH-8663 (Dohi) (Japan/52)	AF499641	AAQ02681.1	Complete genome	CVA-19	EV-C_1
coxsackievirus A20	IH-35 (New York/55)	AF499642	AAQ02682.1	Complete genome	CVA-20	EV-C_2
coxsackievirus A21	Kuykendall (California/52)	AF546702	AAQ02684.1	Complete genome	CVA-21	EV-C_3
coxsackievirus A22	Chulman (New York/55)	AF499643	AAQ02683.1	Complete genome	CVA-22	EV-C_1
coxsackievirus A24	Joseph	EF026081	ABM54551.1	Complete genome	CVA-24	EV-C_3
enterovirus C102	BAN99-10424	EF555645	ABU41836.1	Complete genome	EV-C102	EV-C_2
enterovirus C104	CL-1231094 FL	EU840733	ACU27241.1	Partial genome	EV-C104	EV-C_5
enterovirus C105	PER153 (Peru/2010)	JX393302	AFS33290.1	Complete genome	EV-C105	EV-C_5
enterovirus C109	NICA08-4327	GQ865517	ADK22846.1	Complete genome	EV-C109	EV-C_5
enterovirus C113	BBD-48/Bangladesh/2009	KC344833	AGH70290.1	Complete genome	EV-C113	EV-C_1
enterovirus C116	126/Russia/2010	JX514942	AFQ62099.1	Complete genome	EV-C116	EV-C_1
enterovirus C117	LIT22/Vilnius (Lithuania/2011)	JX262382	AFR46521.1	Complete genome	EV-C117	EV-C_5
enterovirus C118	ISR10 (Israel/2011)	JX961708	AFV92902.1	Complete genome	EV-C118	EV-C_5
enterovirus C95	T08-083/Chad/2008	JX417822	AGF90647.1	Partial genome	EV-C95	EV-C_3
enterovirus C96	BAN00-10499	EF015886	ABM54550.1	Complete genome	EV-C96	EV-C_4
enterovirus C99	USA-GA84-10636	EF555644	ABU41835.1	Complete genome	EV-C99	EV-C_3
poliovirus 1	Mahoney	V01149	CAA24461.1	Complete genome	PV1	Polio
poliovirus 1	Sabin (LSc-2ab)	V01150	CAA24465.1	Complete genome	PV1	Polio
poliovirus 2	Lansing (Michigan/37)	M12197	AAA46912.1	Complete genome	PV2	Polio
poliovirus 2	Sabin (P712- Ch-2ab)	X00595	CAA25246.1	Complete genome	PV2	Polio
poliovirus 3	Leon (California/37)	K01392	AAA46914.1	Complete genome	P-3	Polio
poliovirus 3	Sabin (Leon 12a-1-b)	X00925	CAA25444.1	Complete genome	PV3	Polio
